# Supplementary material for: Attribute based honey encryption algorithm for securing big data: Hadoop distributed file system perspective
Source: PeerJ Comput Sci. 2020 Feb 17;6:e259. doi: 10.7717/peerj-cs.259 (PMC7924543; doi:10.7717/peerj-cs.259)
Supplement: Supplemental Information 1 [file peerj-cs-06-259-s001.zip]

Archive with 73 entries (59 files):
- Hadoop_Java/
- Hadoop_Java/.project
- Hadoop_Java/View.java.gz
- Hadoop_Java/script.sh.gz
- Hadoop_Java/.classpath
- Hadoop_Java/.settings/
- Hadoop_Java/.settings/org.eclipse.jdt.core.prefs
- Hadoop_Java/EncryptedFiles/
- Hadoop_Java/EncryptedFiles/encryptedFile
- Hadoop_Java/EncryptedFiles/encryptedSecretKey
- Hadoop_Java/bin/
- Hadoop_Java/DecryptedFiles/
- Hadoop_Java/DecryptedFiles/decryptedFile
- Hadoop_Java/DecryptedFiles/SecretKey
- Hadoop_Java/OneKey/
- Hadoop_Java/OneKey/secretKey
- Hadoop_Java/src/
- Hadoop_Java/KeyPair/
- Hadoop_Java/KeyPair/privateKey_Alice
- Hadoop_Java/KeyPair/privateKey_Bob
- Hadoop_Java/KeyPair/publicKey_Bob
- Hadoop_Java/KeyPair/publicKey_Alice
- Hadoop_Java/bin/HadoopConn/
- Hadoop_Java/bin/HadoopConn/DecryptData.class
- Hadoop_Java/bin/HadoopConn/StartDecryption.class
- Hadoop_Java/bin/HadoopConn/HoneyGenerator.class
- Hadoop_Java/bin/HadoopConn/View.class
- Hadoop_Java/bin/HadoopConn/GUIText.class
- Hadoop_Java/bin/HadoopConn/EncryptData.class
- Hadoop_Java/bin/HadoopConn/StartEncryption.class
- Hadoop_Java/bin/HadoopConn/DecryptKey.class
- Hadoop_Java/bin/HadoopConn/EncryptKey.class
- Hadoop_Java/bin/HadoopConn/View$ExitController.class
- Hadoop_Java/bin/HadoopConn/ReadFromHadoop.class
- Hadoop_Java/src/HadoopConn/
- Hadoop_Java/src/HadoopConn/test.txt
- Hadoop_Java/src/HadoopConn/Main_Prog.java
- Hadoop_Java/src/HadoopConn/script_dec.sh
- Hadoop_Java/src/HadoopConn/EncryptData.java_bkp
- Hadoop_Java/src/HadoopConn/DecryptData.java
- Hadoop_Java/src/HadoopConn/test.java
- Hadoop_Java/src/HadoopConn/DecryptData.class
- Hadoop_Java/src/HadoopConn/ReadFromHadoop.java
- Hadoop_Java/src/HadoopConn/StartEncryption.java
- Hadoop_Java/src/HadoopConn/DecryptKey.java
- Hadoop_Java/src/HadoopConn/HoneyGenerator.java
- Hadoop_Java/src/HadoopConn/new-Script_dec.sh
- Hadoop_Java/src/HadoopConn/StartDecryption.class
- Hadoop_Java/src/HadoopConn/EncryptKey.java
- Hadoop_Java/src/HadoopConn/New Text Document.txt
- Hadoop_Java/src/HadoopConn/EncryptData.class
- Hadoop_Java/src/HadoopConn/.new-Script_dec.sh.swo
- Hadoop_Java/src/HadoopConn/EncryptData.java
- Hadoop_Java/src/HadoopConn/script.sh
- Hadoop_Java/src/HadoopConn/FunctionSet.java
- Hadoop_Java/src/HadoopConn/StartEncryption.class
- Hadoop_Java/src/HadoopConn/FunctionSet.class
- Hadoop_Java/src/HadoopConn/StartEncryption.java.bkp
- Hadoop_Java/src/HadoopConn/StartDecryption.java
- Hadoop_Java/src/HadoopConn/DecryptKey.class
- Hadoop_Java/src/HadoopConn/EncryptKey.class
- Hadoop_Java/src/HadoopConn/GUIText.java
- Hadoop_Java/src/HadoopConn/OneKey/
- Hadoop_Java/src/HadoopConn/OneKey/secretKey
- Hadoop_Java/src/HadoopConn/EncryptedFiles/
- Hadoop_Java/src/HadoopConn/EncryptedFiles/encryptedSecretKey
- Hadoop_Java/src/HadoopConn/DecryptedFiles/
- Hadoop_Java/src/HadoopConn/DecryptedFiles/SecretKey
- Hadoop_Java/src/HadoopConn/KeyPair/
- Hadoop_Java/src/HadoopConn/KeyPair/privateKey_Alice
- Hadoop_Java/src/HadoopConn/KeyPair/privateKey_Bob
- Hadoop_Java/src/HadoopConn/KeyPair/publicKey_Bob
- Hadoop_Java/src/HadoopConn/KeyPair/publicKey_Alice
