# Supplementary material for: Attribute based honey encryption algorithm for securing big data: Hadoop distributed file system perspective
Source: PeerJ Comput Sci. 2020 Feb 17;6:e259. doi: 10.7717/peerj-cs.259 (PMC7924543; doi:10.7717/peerj-cs.259)
Supplement: Supplemental Information 1 [file peerj-cs-06-259-s001.zip › Hadoop_Java/DecryptedFiles/decryptedFile]

123456
password
12345678
qwerty
123456789
12345
1234
111111
1234567
dragon
123123
baseball
abc123
football
monkey
letmein
696969
shadow
master
666666
qwertyuiop
123321
mustang
1234567890
michael
654321
pussy
superman
1qaz2wsx
7777777
fuckyou
121212
000000
qazwsx
123qwe
killer
trustno1
jordan
jennifer
zxcvbnm
asdfgh
hunter
buster
soccer
harley
batman
andrew
tigger
sunshine
iloveyou
fuckme
2000
charlie
robert
thomas
hockey
ranger
daniel
starwars
klaster
112233
george
asshole
computer
michelle
jessica
pepper
1111
zxcvbn
555555
11111111
131313
freedom
777777
pass
fuck
maggie
159753
aaaaaa
ginger
princess
joshua
cheese
amanda
summer
love
ashley
6969
nicole
chelsea
biteme
matthew
access
yankees
987654321
dallas
austin
thunder
taylor
matrix
william
corvette
hello
martin
heather
secret
fucker
merlin
diamond
1234qwer
gfhjkm
hammer
silver
222222
88888888
anthony
justin
test
bailey
q1w2e3r4t5
patrick
internet
scooter
orange
11111
golfer
cookie
richard
samantha
bigdog
guitar
jackson
whatever
mickey
chicken
sparky
snoopy
maverick
phoenix
camaro
sexy
peanut
morgan
welcome
falcon
cowboy
ferrari
samsung
andrea
smokey
steelers
joseph
mercedes
dakota
arsenal
eagles
melissa
boomer
booboo
spider
nascar
monster
tigers
yellow
xxxxxx
123123123
gateway
marina
diablo
bulldog
qwer1234
compaq
purple
hardcore
banana
junior
hannah
123654
porsche
lakers
iceman
money
cowboys
987654
london
tennis
999999
ncc1701
coffee
scooby
0000
miller
boston
q1w2e3r4
fuckoff
brandon
yamaha
chester
mother
forever
johnny
edward
333333
oliver
redsox
player
nikita
knight
fender
barney
midnight
please
brandy
chicago
badboy
iwantu
slayer
rangers
charles
angel
flower
bigdaddy
rabbit
wizard
bigdick
jasper
enter
rachel
chris
steven
winner
adidas
victoria
natasha
1q2w3e4r
jasmine
winter
prince
panties
marine
ghbdtn
fishing
cocacola
casper
james
232323
raiders
888888
marlboro
gandalf
asdfasdf
crystal
87654321
12344321
sexsex
golden
blowme
bigtits
8675309
panther
lauren
angela
bitch
spanky
thx1138
angels
madison
winston
shannon
mike
toyota
blowjob
jordan23
canada
sophie
Password
apples
dick
tiger
razz
123abc
pokemon
qazxsw
55555
qwaszx
muffin
johnson
murphy
cooper
jonathan
liverpoo
david
danielle
159357
jackie
1990
123456a
789456
turtle
horny
abcd1234
scorpion
qazwsxedc
101010
butter
carlos
password1
dennis
slipknot
qwerty123
booger
asdf
1991
black
startrek
12341234
cameron
newyork
rainbow
nathan
john
1992
rocket
viking
redskins
butthead
asdfghjkl
1212
sierra
peaches
gemini
doctor
wilson
sandra
helpme
qwertyui
victor
florida
dolphin
pookie
captain
tucker
blue
liverpool
theman
bandit
dolphins
maddog
packers
jaguar
lovers
nicholas
united
tiffany
maxwell
zzzzzz
nirvana
jeremy
suckit
stupid
porn
monica
elephant
giants
jackass
hotdog
rosebud
success
debbie
mountain
444444
xxxxxxxx
warrior
1q2w3e4r5t
q1w2e3
123456q
albert
metallic
lucky
azerty
7777
shithead
alex
bond007
alexis
1111111
samson
5150
willie
scorpio
bonnie
gators
benjamin
voodoo
driver
dexter
2112
jason
calvin
freddy
212121
creative
12345a
sydney
rush2112
1989
asdfghjk
red123
bubba
4815162342
passw0rd
trouble
gunner
happy
fucking
gordon
legend
jessie
stella
qwert
eminem
arthur
apple
nissan
bullshit
bear
america
1qazxsw2
nothing
parker
4444
rebecca
qweqwe
garfield
01012011
beavis
69696969
jack
asdasd
december
2222
102030
252525
11223344
magic
apollo
skippy
315475
girls
kitten
golf
copper
braves
shelby
godzilla
beaver
fred
tomcat
august
buddy
airborne
1993
1988
lifehack
qqqqqq
brooklyn
animal
platinum
phantom
online
xavier
darkness
blink182
power
fish
green
789456123
voyager
police
travis
12qwaszx
heaven
snowball
lover
abcdef
00000
pakistan
007007
walter
playboy
blazer
cricket
sniper
hooters
donkey
willow
loveme
saturn
therock
redwings
bigboy
pumpkin
trinity
williams
tits
nintendo
digital
destiny
topgun
runner
marvin
guinness
chance
bubbles
testing
fire
november
minecraft
asdf1234
lasvegas
sergey
broncos
cartman
private
celtic
birdie
little
cassie
babygirl
donald
beatles
1313
dickhead
family
12121212
school
louise
gabriel
eclipse
fluffy
147258369
lol123
explorer
beer
nelson
flyers
spencer
scott
lovely
gibson
doggie
cherry
andrey
snickers
buffalo
pantera
metallica
member
carter
qwertyu
peter
alexande
steve
bronco
paradise
goober
5555
samuel
montana
mexico
dreams
michigan
cock
carolina
yankee
friends
magnum
surfer
poopoo
maximus
genius
cool
vampire
lacrosse
asd123
aaaa
christin
kimberly
speedy
sharon
carmen
111222
kristina
sammy
racing
ou812
sabrina
horses
0987654321
qwerty1
pimpin
baby
stalker
enigma
147147
star
poohbear
boobies
147258
simple
bollocks
12345q
marcus
brian
1987
qweasdzxc
drowssap
hahaha
caroline
barbara
dave
viper
drummer
action
einstein
bitches
genesis
hello1
scotty
friend
forest
010203
hotrod
google
vanessa
spitfire
badger
maryjane
friday
alaska
1232323q
tester
jester
jake
champion
billy
147852
rock
hawaii
badass
chevy
420420
walker
stephen
eagle1
bill
1986
october
gregory
svetlana
pamela
1984
music
shorty
westside
stanley
diesel
courtney
242424
kevin
porno
hitman
boobs
mark
12345qwert
reddog
frank
qwe123
popcorn
patricia
aaaaaaaa
1969
teresa
mozart
buddha
anderson
paul
melanie
abcdefg
security
lucky1
lizard
denise
3333
a12345
123789
ruslan
stargate
simpsons
scarface
eagle
123456789a
thumper
olivia
naruto
1234554321
general
cherokee
a123456
vincent
Usuckballz1
spooky
qweasd
cumshot
free
frankie
douglas
death
1980
loveyou
kitty
kelly
veronica
suzuki
semperfi
penguin
mercury
liberty
spirit
scotland
natalie
marley
vikings
system
sucker
king
allison
marshall
1979
098765
qwerty12
hummer
adrian
1985
vfhbyf
sandman
rocky
leslie
antonio
98765432
4321
softball
passion
mnbvcxz
bastard
passport
horney
rascal
howard
franklin
bigred
assman
alexander
homer
redrum
jupiter
claudia
55555555
141414
zaq12wsx
shit
patches
nigger
cunt
raider
infinity
andre
54321
galore
college
russia
kawasaki
bishop
77777777
vladimir
money1
freeuser
wildcats
francis
disney
budlight
brittany
1994
00000000
sweet
oksana
honda
domino
bulldogs
brutus
swordfis
norman
monday
jimmy
ironman
ford
fantasy
9999
7654321
PASSWORD
hentai
duncan
cougar
1977
jeffrey
house
dancer
brooke
timothy
super
marines
justice
digger
connor
patriots
karina
202020
molly
everton
tinker
alicia
rasdzv3
poop
pearljam
stinky
naughty
colorado
123123a
water
test123
ncc1701d
motorola
ireland
asdfg
slut
matt
houston
boogie
zombie
accord
vision
bradley
reggie
kermit
froggy
ducati
avalon
6666
9379992
sarah
saints
logitech
chopper
852456
simpson
madonna
juventus
claire
159951
zachary
yfnfif
wolverin
warcraft
hello123
extreme
penis
peekaboo
fireman
eugene
brenda
123654789
russell
panthers
georgia
smith
skyline
jesus
elizabet
spiderma
smooth
pirate
empire
bullet
8888
virginia
valentin
psycho
predator
arizona
134679
mitchell
alyssa
vegeta
titanic
christ
goblue
fylhtq
wolf
mmmmmm
kirill
indian
hiphop
baxter
awesome
people
danger
roland
mookie
741852963
1111111111
dreamer
bambam
arnold
1981
skipper
serega
rolltide
elvis
changeme
simon
1q2w3e
lovelove
fktrcfylh
denver
tommy
mine
loverboy
hobbes
happy1
alison
nemesis
chevelle
cardinal
burton
wanker
picard
151515
tweety
michael1
147852369
12312
xxxx
windows
turkey
456789
1974
vfrcbv
sublime
1975
galina
bobby
newport
manutd
daddy
american
alexandr
1966
victory
rooster
qqq111
madmax
electric
bigcock
a1b2c3
wolfpack
spring
phpbb
lalala
suckme
spiderman
eric
darkside
classic
raptor
123456789q
hendrix
1982
wombat
avatar
alpha
zxc123
crazy
hard
england
brazil
1978
01011980
wildcat
polina
freepass
carrie
99999999
qaz123
holiday
fyfcnfcbz
brother
taurus
shaggy
raymond
maksim
gundam
admin
vagina
pretty
pickle
good
chronic
alabama
airplane
22222222
1976
1029384756
01011
time
sports
ronaldo
pandora
cheyenne
caesar
billybob
bigman
1968
124578
snowman
lawrence
kenneth
horse
france
bondage
perfect
kristen
devils
alpha1
pussycat
kodiak
flowers
1973
01012000
leather
amber
gracie
chocolat
bubba1
catch22
business
2323
1983
cjkysirj
1972
123qweasd
ytrewq
wolves
stingray
ssssss
serenity
ronald
greenday
135790
010101
tiger1
sunset
charlie1
berlin
bbbbbb
171717
panzer
lincoln
katana
firebird
blizzard
a1b2c3d4
white
sterling
redhead
password123
candy
anna
142536
sasha
pyramid
outlaw
hercules
garcia
454545
trevor
teens
maria
kramer
girl
popeye
pontiac
hardon
dude
aaaaa
323232
tarheels
honey
cobra
buddy1
remember
lickme
detroit
clinton
basketball
zeppelin
whynot
swimming
strike
service
pavilion
michele
engineer
dodgers
britney
bobafett
adam
741852
21122112
xxxxx
robbie
miranda
456123
future
darkstar
icecream
connie
1970
jones
hellfire
fisher
fireball
apache
fuckit
blonde
bigmac
abcd
morris
angel1
666999
321321
simone
rockstar
flash
defender
1967
wallace
trooper
oscar
norton
casino
cancer
beauty
weasel
savage
raven
harvey
bowling
246810
wutang
theone
swordfish
stewart
airforce
abcdefgh
nipples
nastya
jenny
hacker
753951
amateur
viktor
srinivas
maxima
lennon
freddie
bluebird
qazqaz
presario
pimp
packard
mouse
looking
lesbian
jeff
cheryl
2001
wrangler
sandy
machine
lights
eatme
control
tattoo
precious
harrison
duke
beach
tornado
tanner
goldfish
catfish
openup
manager
1971
street
Soso123aljg
roscoe
paris
natali
light
julian
jerry
dilbert
dbrnjhbz
chris1
atlanta
xfiles
thailand
sailor
pussies
pervert
lucifer
longhorn
enjoy
dragons
young
target
elaine
dustin
123qweasdzxc
student
madman
lisa
integra
wordpass
prelude
newton
lolita
ladies
hawkeye
corona
bubble
31415926
trigger
spike
katie
iloveu
herman
design
cannon
999999999
video
stealth
shooter
nfnmzyf
hottie
browns
314159
trucks
malibu
bruins
bobcat
barbie
1964
orlando
letmein1
freaky
foobar
cthutq
baller
unicorn
scully
pussy1
potter
cookies
pppppp
philip
gogogo
elena
country
assassin
1010
zaqwsx
testtest
peewee
moose
microsoft
teacher
sweety
stefan
stacey
shotgun
random
laura
hooker
dfvgbh
devildog
chipper
athena
winnie
valentina
pegasus
kristin
fetish
butterfly
woody
swinger
seattle
lonewolf
joker
booty
babydoll
atlantis
tony
powers
polaris
montreal
angelina
77777
tickle
regina
pepsi
gizmo
express
dollar
squirt
shamrock
knicks
hotstuff
balls
transam
stinger
smiley
ryan
redneck
mistress
hjvfirf
cessna
bunny
toshiba
single
piglet
fucked
father
deftones
coyote
castle
cadillac
blaster
valerie
samurai
oicu812
lindsay
jasmin
james1
ficken
blahblah
birthday
1234abcd
01011990
sunday
manson
flipper
asdfghj
181818
wicked
great
daisy
babes
skeeter
reaper
maddie
cavalier
veronika
trucker
qazwsx123
mustang1
goldberg
escort
12345678910
wolfgang
rocks
mylove
mememe
lancer
ibanez
travel
sugar
snake
sister
siemens
savannah
minnie
leonardo
basketba
1963
trumpet
texas
rocky1
galaxy
cristina
aardvark
shelly
hotsex
goldie
fatboy
benson
321654
141627
sweetpea
ronnie
indigo
13131313
spartan
roberto
hesoyam
freeman
freedom1
fredfred
pizza
manchester
lestat
kathleen
hamilton
erotic
blabla
22222
1995
skater
pencil
passwor
larisa
hornet
hamlet
gambit
fuckyou2
alfred
456456
sweetie
marino
lollol
565656
techno
special
renegade
insane
indiana
farmer
drpepper
blondie
bigboobs
272727
1a2b3c
valera
storm
seven
rose
nick
mister
karate
casey
1qaz2wsx3edc
1478963
maiden
julie
curtis
colors
christia
buckeyes
13579
0123456789
toronto
stephani
pioneer
kissme
jungle
jerome
holland
harry
garden
enterpri
dragon1
diamonds
chrissy
bigone
343434
wonder
wetpussy
subaru
smitty
racecar
pascal
morpheus
joanne
irina
indians
impala
hamster
charger
change
bigfoot
babylon
66666666
timber
redman
pornstar
bernie
tomtom
thuglife
millie
buckeye
aaron
virgin
tristan
stormy
rusty
pierre
napoleon
monkey1
highland
chiefs
chandler
catdog
aurora
1965
trfnthbyf
sampson
nipple
dudley
cream
consumer
burger
brandi
welcome1
triumph
joejoe
hunting
dirty
caserta
brown
aragorn
363636
mariah
element
chichi
2121
123qwe123
wrinkle1
smoke
omega
monika
leonard
justme
hobbit
gloria
doggy
chicks
bass
audrey
951753
51505150
11235813
sakura
philips
griffin
butterfl
artist
66666
island
goforit
emerald
elizabeth
anakin
watson
poison
none
italia
callie
bobbob
autumn
andreas
123
sherlock
q12345
pitbull
marathon
kelsey
inside
german
blackie
access14
123asd
zipper
overlord
nadine
marie
basket
trombone
stones
sammie
nugget
naked
kaiser
isabelle
huskers
bomber
barcelona
babylon5
babe
alpine
weed
ultimate
pebbles
nicolas
marion
loser
linda
eddie
wesley
warlock
tyler
goddess
fatcat
energy
david1
bassman
yankees1
whore
trojan
trixie
superfly
kkkkkk
ybrbnf
warren
sophia
sidney
pussys
nicola
campbell
vfvjxrf
singer
shirley
qawsed
paladin
martha
karen
help
harold
geronimo
forget
concrete
191919
westham
soldier
q1w2e3r4t5y6
poiuyt
nikki
mario
juice
jessica1
global
dodger
123454321
webster
titans
tintin
tarzan
sexual
sammy1
portugal
onelove
marcel
manuel
madness
jjjjjj
holly
christy
424242
yvonne
sundance
sex4me
pleasure
logan
danny
wwwwww
truck
spartak
smile
michel
history
Exigen
65432
1234321
sherry
sherman
seminole
rommel
network
ladybug
isabella
holden
harris
germany
fktrctq
cotton
angelo
14789632
sergio
qazxswedc
moon
jesus1
trunks
snakes
sluts
kingkong
bluesky
archie
adgjmptw
911911
112358
sunny
suck
snatch
planet
panama
ncc1701e
mongoose
head
hansolo
desire
alejandr
1123581321
whiskey
waters
teen
party
martina
margaret
january
connect
bluemoon
bianca
andrei
5555555
smiles
nolimit
long
assass
abigail
555666
yomama
rocker
plastic
katrina
ghbdtnbr
ferret
emily
bonehead
blessed
beagle
asasas
abgrtyu
sticky
olga
japan
jamaica
home
hector
dddddd
1961
turbo
stallion
personal
peace
movie
morrison
joanna
geheim
finger
cactus
7895123
susan
super123
spyder
mission
anything
aleksandr
zxcvb
shalom
rhbcnbyf
pickles
passat
natalia
moomoo
jumper
inferno
dietcoke
cumming
cooldude
chuck
christop
million
lollipop
fernando
christian
blue22
bernard
apple1
unreal
spunky
ripper
open
niners
letmein2
flatron
faster
deedee
bertha
april
4128
01012010
werewolf
rubber
punkrock
orion
mulder
missy
larry
giovanni
gggggg
cdtnkfyf
yoyoyo
tottenha
shaved
newman
lindsey
joey
hongkong
freak
daniela
camera
brianna
blackcat
a1234567
1q1q1q
zzzzzzzz
stars
pentium
patton
jamie
hollywoo
florence
biscuit
beetle
andy
always
speed
sailing
phillip
legion
gn56gn56
909090
martini
dream
darren
clifford
2002
stocking
solomon
silvia
pirates
office
monitor
monique
milton
matthew1
maniac
loulou
jackoff
immortal
fossil
dodge
delta
44444444
121314
sylvia
sprite
shadow1
salmon
diana
shasta
patriot
palmer
oxford
nylons
molly1
irish
holmes
curious
asdzxc
1999
makaveli
kiki
kennedy
groovy
foster
drizzt
twister
snapper
sebastia
philly
pacific
jersey
ilovesex
dominic
charlott
carrot
anthony1
africa
111222333
sharks
serena
satan666
maxmax
maurice
jacob
gerald
cosmos
columbia
colleen
cjkywt
cantona
brooks
99999
787878
rodney
nasty
keeper
infantry
frog
french
eternity
dillon
coolio
condor
anton
waterloo
velvet
vanhalen
teddy
skywalke
sheila
sesame
seinfeld
funtime
012345
standard
squirrel
qazwsxed
ninja
kingdom
grendel
ghost
fuckfuck
damien
crimson
boeing
bird
biggie
090909
zaq123
wolverine
wolfman
trains
sweets
sunrise
maxine
legolas
jericho
isabel
foxtrot
anal
shogun
search
robinson
rfrfirf
ravens
privet
penny
musicman
memphis
megadeth
dogs
butt
brownie
oldman
graham
grace
505050
verbatim
support
safety
review
newlife
muscle
herbert
colt45
bottom
2525
1q2w3e4r5t6y
1960
159159
western
twilight
thanks
suzanne
potato
pikachu
murray
master1
marlin
gilbert
getsome
fuckyou1
dima
denis
789789
456852
stone
stardust
seven7
peanuts
obiwan
mollie
licker
kansas
frosty
ball
262626
tarheel
showtime
roman
markus
maestro
lobster
darwin
cindy
chubby
2468
147896325
tanker
surfing
skittles
showme
shaney14
qwerty12345
magic1
goblin
fusion
blades
banshee
alberto
123321123
123098
powder
malcolm
intrepid
garrett
delete
chaos
bruno
1701
tequila
short
sandiego
python
punisher
newpass
iverson
clayton
amadeus
1234567a
stimpy
sooners
preston
poopie
photos
neptune
mirage
harmony
gold
fighter
dingdong
cats
whitney
sucks
slick
rick
ricardo
princes
liquid
helena
daytona
clover
blues
anubis
1996
192837465
starcraft
roxanne
pepsi1
mushroom
eatshit
dagger
cracker
capital
brendan
blackdog
25802580
strider
slapshot
porter
pink
jason1
hershey
gothic
flight
ekaterina
cody
buffy
boss
bananas
aaaaaaa
123698745
1234512345
tracey
miami
kolobok
danni
chargers
cccccc
blue123
bigguy
33333333
0.0.000
warriors
walnut
raistlin
ping
miguel
latino
griffey
green1
gangster
felix
engine
doodle
coltrane
byteme
buck
asdf123
123456z
0007
vertigo
tacobell
shark
portland
penelope
osiris
nymets
nookie
mary
lucky7
lucas
lester
ledzep
gorilla
coco
bugger
bruce
blood
bentley
battle
1a2b3c4d
19841984
12369874
weezer
turner
thegame
stranger
sally
Mailcreated5240
knights
halflife
ffffff
dorothy
dookie
damian
258456
women
trance
qwerasdf
playtime
paradox
monroe
kangaroo
henry
dumbass
dublin
charly
butler
brasil
blade
blackman
bender
baggins
wisdom
tazman
swallow
stuart
scruffy
phoebe
panasonic
Michael
masters
ghjcnj
firefly
derrick
christine
beautiful
auburn
archer
aliens
161616
1122
woody1
wheels
test1
spanking
robin
redred
racerx
postal
parrot
nimrod
meridian
madrid
lonestar
kittycat
hell
goodluck
gangsta
formula
devil
cassidy
camille
buttons
bonjour
bingo
barcelon
allen
98765
898989
303030
2020
0000000
tttttt
tamara
scoobydo
samsam
rjntyjr
richie
qwertz
megaman
luther
jazz
crusader
bollox
123qaz
12312312
102938
window
sprint
sinner
sadie
rulez
quality
pooper
pass123
oakland
misty
lvbnhbq
lady
hannibal
guardian
grizzly
fuckface
finish
discover
collins
catalina
carson
black1
bang
annie
123987
1122334455
wookie
volume
tina
rockon
qwer
molson
marco
californ
angelica
2424
world
william1
stonecol
shemale
shazam
picasso
oracle
moscow
luke
lorenzo
kitkat
johnjohn
janice
gerard
flames
duck
dark
celica
445566
234567
yourmom
topper
stevie
septembe
scarlett
santiago
milano
lowrider
loving
incubus
dogdog
anastasia
1962
123zxc
vacation
tempest
sithlord
scarlet
rebels
ragnarok
prodigy
mobile
keyboard
golfing
english
carlo
anime
545454
19921992
11112222
vfhecz
sobaka
shiloh
penguins
nuttertools
mystery
lorraine
llllll
lawyer
kiss
jeep
gizmodo
elwood
dkflbvbh
987456
6751520
12121
titleist
tardis
tacoma
smoker
shaman
rootbeer
magnolia
julia
juan
hoover
gotcha
dodgeram
creampie
buffett
bridge
aspirine
456654
socrates
photo
parola
nopass
megan
lucy
kenwood
kenny
imagine
forgot
cynthia
blondes
ashton
aezakmi
1234567q
viper1
terry
sabine
redalert
qqqqqqqq
munchkin
monkeys
mersedes
melvin
mallard
lizzie
imperial
honda1
gremlin
gillian
elliott
defiant
dadada
cooler
bond
blueeyes
birdman
bigballs
analsex
753159
zaq1xsw2
xanadu
weather
violet
sergei
sebastian
romeo
research
putter
oooooo
national
lexmark
hotboy
greg
garbage
colombia
chucky
carpet
bobo
bobbie
assfuck
88888
01012001
smokin
shaolin
roger
rammstein
pussy69
katerina
hearts
frogger
freckles
dogg
dixie
claude
caliente
amazon
abcde
1221
wright
willis
spidey
sleepy
sirius
santos
rrrrrr
randy
picture
payton
mason
dusty
director
celeste
broken
trebor
sheena
qazwsxedcrfv
polo
oblivion
mustangs
margarita
letsgo
josh
jimbob
jimbo
janine
jackal
iforgot
hallo
fatass
deadhead
abc12
zxcv1234
willy
stud
slappy
roberts
rescue
porkchop
noodles
nellie
mypass
mikey
marvel
laurie
grateful
fuck_inside
formula1
Dragon
cxfcnmt
bridget
aussie
asterix
a1s2d3f4
23232323
123321q
veritas
spankme
shopping
roller
rogers
queen
peterpan
palace
melinda
martinez
lonely
kristi
justdoit
goodtime
frances
camel
beckham
atomic
alexandra
active
223344
vanilla
thankyou
springer
sommer
Software
sapphire
richmond
printer
ohyeah
massive
lemons
kingston
granny
funfun
evelyn
donnie
deanna
brucelee
bosco
aggies
313131
wayne
thunder1
throat
temple
smudge
qqqq
qawsedrf
plymouth
pacman
myself
mariners
israel
hitler
heather1
faith
Exigent
clancy
chelsea1
353535
282828
123456qwerty
tobias
tatyana
stuff
spectrum
sooner
shitty
sasha1
pooh
pineappl
mandy
labrador
kisses
katrin
kasper
kaktus
harder
eduard
dylan
dead
chloe
astros
1234567890q
10101010
stephanie
satan
hudson
commando
bones
bangkok
amsterdam
1959
webmaster
valley
space
southern
rusty1
punkin
napass
marian
magnus
lesbians
krishna
hungry
hhhhhh
fuckers
fletcher
content
account
906090
thompson
simba
scream
q1q1q1
primus
Passw0rd
mature
ivanov
husker
homerun
esther
ernest
champs
celtics
candyman
bush
boner
asian
aquarius
33333
zxcv
starfish
pics
peugeot
painter
monopoly
lick
infiniti
goodbye
gangbang
fatman
darling
celine
camelot
boat
blackjac
barkley
area51
8J4yE3Uz
789654
19871987
0000000000
vader
shelley
scrappy
sarah1
sailboat
richard1
moloko
method
mama
kyle
kicker
keith
judith
john316
horndog
godsmack
flyboy
emmanuel
drago
cosworth
blake
19891989
writer
usa123
topdog
timmy
speaker
rosemary
pancho
night
melody
lightnin
life
hidden
gator
farside
falcons
desert
chevrole
catherin
carolyn
bowler
anders
666777
369369
yesyes
sabbath
qwerty123456
power1
pete
oscar1
ludwig
jammer
frontier
fallen
dance
bryan
asshole1
amber1
aaa111
123457
01011991
terror
telefon
strong
spartans
sara
odessa
luckydog
frank1
elijah
chang
center
bull
blacks
15426378
132435
vivian
tanya
swingers
stick
snuggles
sanchez
redbull
reality
qwertyuio
qwert123
mandingo
ihateyou
hayden
goose
franco
forrest
double
carol
bohica
bell
beefcake
beatrice
avenger
andrew1
anarchy
963852
1366613
111111111
whocares
scooter1
rbhbkk
matilda
labtec
kevin1
jojo
jesse
hermes
fitness
doberman
dawg
clitoris
camels
5555555555
1957
vulcan
vectra
topcat
theking
skiing
nokia
muppet
moocow
leopard
kelley
ivan
grover
gjkbyf
filter
elvis1
delta1
dannyboy
conrad
children
catcat
bossman
bacon
amelia
alice
2222222
viktoria
valhalla
tricky
terminator
soccer1
ramona
puppy
popopo
oklahoma
ncc1701a
mystic
loveit
looker
latin
laptop
laguna
keystone
iguana
herbie
cupcake
clarence
bunghole
blacky
bennett
bart
19751975
12332
000007
vette
trojans
today
romashka
puppies
possum
pa55word
oakley
moneys
kingpin
golfball
funny
doughboy
dalton
crash
charlotte
carlton
breeze
billie
beast
achilles
tatiana
studio
sterlin
plumber
patrick1
miles
kotenok
homers
gbpltw
gateway1
franky
durango
drake
deeznuts
cowboys1
ccbill
brando
9876543210
zzzz
zxczxc
vkontakte
tyrone
skinny
rookie
qwqwqw
phillies
lespaul
juliet
jeremiah
igor
homer1
dilligaf
caitlin
budman
atlantic
989898
362436
19851985
vfrcbvrf
verona
technics
svetik
stripper
soleil
september
pinkfloy
noodle
metal
maynard
maryland
kentucky
hastings
gang
frederic
engage
eileen
butthole
bone
azsxdc
agent007
474747
19911991
01011985
triton
tractor
somethin
snow
shane
sassy
sabina
russian
porsche9
pistol
justine
hurrican
gopher
deadman
cutter
coolman
command
chase
california
boris
bicycle
bethany
bearbear
babyboy
73501505
123456k
zvezda
vortex
vipers
tuesday
traffic
toto
star69
server
ready
rafael
omega1
nathalie
microlab
killme
jrcfyf
gizmo1
function
freaks
flamingo
enterprise
eleven
doobie
deskjet
cuddles
church
breast
19941994
19781978
1225
01011970
vladik
unknown
truelove
sweden
striker
stoner
sony
SaUn
ranger1
qqqqq
pauline
nebraska
meatball
marilyn
jethro
hammers
gustav
escape
elliot
dogman
chair
brothers
boots
blow
bella
belinda
babies
1414
titties
syracuse
river
polska
pilot
oilers
nofear
military
macdaddy
hawk
diamond1
dddd
danila
central
annette
128500
zxcasd
warhammer
universe
splash
smut
sentinel
rayray
randall
Password1
panda
nevada
mighty
meghan
mayday
manchest
madden
kamikaze
jennie
iloveyo
hustler
hunter1
horny1
handsome
dthjybrf
designer
demon
cheers
cash
cancel
blueblue
bigger
australia
asdfjkl
321654987
1qaz1qaz
1955
1234qwe
01011981
zaphod
ultima
tolkien
Thomas
thekid
tdutybq
summit
select
saint
rockets
rhonda
retard
rebel
ralph
poncho
pokemon1
play
pantyhos
nina
momoney
market
lickit
leader
kong
jenna
jayjay
javier
eatpussy
dracula
dawson
daniil
cartoon
capone
bubbas
789123
19861986
01011986
zxzxzx
wendy
tree
superstar
super1
ssssssss
sonic
sinatra
scottie
sasasa
rush
robert1
rjirfrgbde
reagan
meatloaf
lifetime
jimmy1
jamesbon
houses
hilton
gofish
charmed
bowser
betty
525252
123456789z
1066
woofwoof
Turkey50
santana
rugby
rfnthbyf
miracle
mailman
lansing
kathryn
Jennifer
giant
front242
firefox
check
boxing
bogdan
bizkit
azamat
apollo13
alan
zidane
tracy
tinman
terminal
starbuck
redhot
oregon
memory
lewis
lancelot
illini
grandma
govols
gordon24
giorgi
feet
fatima
crunch
creamy
coke
cabbage
bryant
brandon1
bigmoney
azsxdcfv
3333333
321123
warlord
station
sayang
rotten
rightnow
mojo
models
maradona
lololo
lionking
jarhead
hehehe
gary
fast
exodus
crazybab
conner
charlton
catman
casey1
bonita
arjay
19931993
19901990
1001
100000
sticks
poiuytrewq
peters
passwort
orioles
oranges
marissa
japanese
holyshit
hohoho
gogo
fabian
donna
cutlass
cthulhu
chewie
chacha
bradford
bigtime
aikido
4runner
21212121
150781
wildfire
utopia
sport
sexygirl
rereirf
reebok
raven1
poontang
poodle
movies
microsof
grumpy
eeyore
down
dong
chocolate
chickens
butch
arsenal1
adult
adriana
19831983
zzzzz
volley
tootsie
sparkle
software
sexx
scotch
science
rovers
nnnnnn
mellon
legacy
julius
helen
happyday
fubar
danie
cancun
br0d3r
beverly
beaner
aberdeen
44444
19951995
13243546
123456aa
wilbur
treasure
tomato
theodore
shania
raiders1
natural
kume
kathy
hamburg
gretchen
frisco
ericsson
daddy1
cosmo
condom
comics
coconut
cocks
Check
camilla
bikini
albatros
1Passwor
1958
1919
143143
0.0.0.000
zxcasdqwe
zaqxsw
whisper
vfvekz
tyler1
Sojdlg123aljg
sixers
sexsexsex
rfhbyf
profit
okokok
nancy
mikemike
michaela
memorex
marlene
kristy
jose
jackson1
hope
hailey
fugazi
fright
figaro
excalibu
elvira
dildo
denali
cruise
cooter
cheng
candle
bitch1
attack
armani
anhyeuem
78945612
222333
zenith
walleye
tsunami
trinidad
thomas1
temp
tammy
sultan
steve1
slacker
selena
samiam
revenge
pooppoop
pillow
nobody
kitty1
killer1
jojojo
huskies
greens
greenbay
greatone
fuckin
fortuna
fordf150
first
fashion
fart
emerson
davis
cloud9
china
boob
applepie
alien
963852741
321456
292929
1998
1956
18436572
tasha
stocks
rustam
rfrnec
piccolo
orgasm
milana
marisa
marcos
malaka
lisalisa
kelly1
hithere
harley1
hardrock
flying
fernand
dinosaur
corrado
coleman
clapton
chief
bloody
anfield
636363
420247
332211
voyeur
toby
texas1
surf
steele
running
rastaman
pa55w0rd
oleg
number1
maxell
madeline
keywest
junebug
ingrid
hollywood
hellyeah
hayley
goku
felicia
eeeeee
dicks
dfkthbz
dana
daisy1
columbus
charli
bonsai
billy1
aspire
9999999
987987
50cent
000001
xxxxxxx
wolfie
viagra
vfksirf
vernon
tang
swimmer
subway
stolen
sparta
slutty
skywalker
sean
sausage
rockhard
ricky
positive
nyjets
miriam
melissa1
krista
kipper
kcj9wx5n
jedi
jazzman
hyperion
happy123
gotohell
garage
football1
fingers
february
faggot
easy
dragoon
crazy1
clemson
chanel
canon
bootie
balloon
abc12345
609609609
456321
404040
162534
yosemite
slider
shado
sandro
roadkill
quincy
pedro
mayhem
lion
knopka
kingfish
jerkoff
hopper
everest
ddddddd
damnit
cunts
chevy1
cheetah
chaser
billyboy
bigbird
bbbb
789987
1qa2ws3ed
1954
135246
123789456
122333
1000
050505
wibble
valeria
tunafish
trident
thor
tekken
tara
starship
slave
saratoga
romance
robotech
rich
rasputin
rangers1
powell
poppop
passwords
p0015123
nwo4life
murder
milena
midget
megapass
lucky13
lolipop
koshka
kenworth
jonjon
jenny1
irish1
hedgehog
guiness
gmoney
ghetto
fortune
emily1
duster
ding
davidson
davids
dammit
dale
crysis
bogart
anaconda
alibaba
airbus
7753191
515151
20102010
200000
123123q
12131415
10203
work
wood
vladislav
vfczyz
tundra
Translator
torres
splinter
spears
richards
rachael
pussie
phoenix1
pearl
monty
lolo
lkjhgf
leelee
karolina
johanna
jensen
helloo
harper
hal9000
fletch
feather
fang
dfkthf
depeche
barsik
789789789
757575
727272
zorro
xtreme
woman
vitalik
vermont
train
theboss
sword
shearer
sanders
railroad
qwer123
pupsik
pornos
pippen
pingpong
nikola
nguyen
music1
magicman
killbill
kickass
kenshin
katie1
juggalo
jayhawk
java
grapes
fritz
drew
divine
cyclops
critter
coucou
cecilia
bristol
bigsexy
allsop
9876
1230
01011989
wrestlin
twisted
trout
tommyboy
stefano
song
skydive
sherwood
passpass
pass1234
onlyme
malina
majestic
macross
lillian
heart
guest
gabrie
fuckthis
freeporn
dinamo
deborah
crawford
clipper
city
better
bears
bangbang
asdasdasd
artemis
angie
admiral
2003
020202
yousuck
xbox360
werner
vector
usmc
umbrella
tool
strange
sparks
spank
smelly
small
salvador
sabres
rupert
ramses
presto
pompey
operator
nudist
ne1469
minime
matador
love69
kendall
jordan1
jeanette
hooter
hansen
gunners
gonzo
gggggggg
fktrcfylhf
facial
deepthroat
daniel1
dang
cruiser
cinnamon
cigars
chico
chester1
carl
caramel
calico
broadway
batman1
baddog
778899
2128506
123456r
0420
01011988
z1x2c3
wassup
wally
vh5150
underdog
thesims
thecat
sunnyday
snoopdog
sandy1
pooter
multiplelo
magick
library
kungfu
kirsten
kimber
jean
jasmine1
hotshot
gringo
fowler
emma
duchess
damage
cyclone
Computer
chong
chemical
chainsaw
caveman
catherine
carrera
canadian
buster1
brighton
back
australi
animals
alliance
albion
969696
555777
19721972
19691969
1024
trisha
theresa
supersta
steph
static
snowboar
sex123
scratch
retired
rambler
r2d2c3po
quantum
passme
over
newbie
mybaby
musica
misfit
mechanic
mattie
mathew
mamapapa
looser
jabroni
isaiah
heyhey
hank
hang
golfgolf
ghjcnjnfr
frozen
forfun
fffff
downtown
coolguy
cohiba
christopher
chivas
chicken1
bullseye
boys
bottle
bob123
blueboy
believe
becky
beanie
20002000
yzerman
west
village
vietnam
trader
summer1
stereo
spurs
solnce
smegma
skorpion
saturday
samara
safari
renault
rctybz
peterson
paper
meredith
marc
louis
lkjhgfdsa
ktyjxrf
kill
kids
jjjj
ivanova
hotred
goalie
fishes
eastside
cypress
cyber
credit
brad
blackhaw
beastie
banker
backdoor
again
192837
112211
westwood
venus
steeler
spawn
sneakers
snapple
snake1
sims
sharky
sexxxx
seeker
scania
sapper
route66
Robert
q123456
Passwor1
mnbvcx
mirror
maureen
marino13
jamesbond
jade
horizon
haha
getmoney
flounder
fiesta
europa
direct
dean
compute
chrono
chad
boomboom
bobby1
bing
beerbeer
apple123
andres
8888888
777888
333666
1357
12345z
030303
01011987
01011984
wolf359
whitey
undertaker
topher
tommy1
tabitha
stroke
staples
sinclair
silence
scout
scanner
samsung1
rain
poetry
pisces
phil
peter1
packer
outkast
nike
moneyman
mmmmmmmm
ming
marianne
magpie
love123
kahuna
jokers
jjjjjjjj
groucho
goodman
gargoyle
fuckher
florian
federico
droopy
dorian
donuts
ddddd
cinder
buttman
benny
barry
amsterda
alfa
656565
1x2zkg8w
19881988
19741974
zerocool
walrus
walmart
vfvfgfgf
user
typhoon
test1234
studly
Shadow
sexy69
sadie1
rtyuehe
rosie
qwert1
nipper
maximum
klingon
jess
idontknow
heidi
hahahaha
gggg
fucku2
floppy
flash1
fghtkm
erotica
erik
doodoo
dharma
deniska
deacon
daphne
daewoo
dada
charley
cambiami
bimmer
bike
bigbear
alucard
absolut
a123456789
4121
19731973
070707
03082006
02071986
vfhufhbnf
sinbad
secret1
second
seamus
renee
redfish
rabota
pudding
pppppppp
patty
paint
ocean
number
nature
motherlode
micron
maxx
massimo
losers
lokomotiv
ling
kristine
kostya
korn
goldstar
gegcbr
floyd
fallout
dawn
custom
christina
chrisbln
button
bonkers
bogey
belle
bbbbb
barber
audia4
america1
abraham
585858
414141
336699
20012001
12345678q
0123
whitesox
whatsup
usnavy
tuan
titty
titanium
thursday
thirteen
tazmania
steel
starfire
sparrow
skidoo
senior
reading
qwerqwer
qazwsx12
peyton
panasoni
paintbal
newcastl
marius
italian
hotpussy
holly1
goliath
giuseppe
frodo
fresh
buckshot
bounce
babyblue
attitude
answer
90210
575757
10203040
1012
01011910
ybrjkfq
wasser
tyson
Superman
sunflowe
steam
ssss
sound
solution
snoop
shou
shawn
sasuke
rules
royals
rivers
respect
poppy
phillips
olivier
moose1
mondeo
mmmm
knickers
hoosier
greece
grant
godfather
freeze
europe
erica
doogie
danzig
dalejr
contact
clarinet
champ
briana
bluedog
backup
assholes
allmine
aaliyah
12345679
100100
zigzag
whisky
weaver
truman
tomorrow
tight
theend
start
southpark
sersolution
roberta
rhfcjnrf
qwerty1234
quartz
premier
paintball
montgom240
mommy
mittens
micheal
maggot
loco
laurel
lamont
karma
journey
johannes
intruder
insert
hairy
hacked
groove
gesperrt
francois
focus
felipe
eternal
edwards
doug
dollars
dkflbckfd
dfktynbyf
demons
deejay
cubbies
christie
celeron
cat123
carbon
callaway
bucket
albina
2004
19821982
19811981
1515
12qw34er
123qwerty
123aaa
10101
1007
080808
zeus
warthog
tights
simona
shun
salamander
resident
reefer
racer
quattro
public
poseidon
pianoman
nonono
michell
mellow
luis
jillian
havefun
gunnar
goofy
futbol
fucku
eduardo
diehard
dian
chuckles
carla
carina
avalanch
artur
allstar
abc1234
abby
4545
1q2w3e4r5
125125
123451
ziggy
yumyum
working
what
wang
wagner
volvo
ufkbyf
twinkle
susanne
superman1
sunshin
strip
searay
rockford
radio
qwertyqwerty
proxy
prophet
ou8122
oasis
mylife
monke
monaco
meowmeow
meathead
Master
leanne
kang
joyjoy
joker1
filthy
emmitt
craig
cornell
changed
cbr600
builder
budweise
boobie
bobobo
biggles
bigass
bertie
amanda1
a1s2d3
784512
767676
235689
1953
19411945
14725836
11223
01091989
01011992
zero
vegas
twins
turbo1
triangle
thongs
thanatos
sting
starman
spike1
smokes
shai
sexyman
sex
scuba
runescape
phish
pepper1
padres
nitram
nickel
napster
lord
jewels
jeanne
gretzky
great1
gladiator
crjhgbjy
chuang
chou
blossom
bean
barefoot
alina
787898
567890
5551212
25252525
02071982
zxcvbnm1
zhong
woohoo
welder
viewsonic
venice
usarmy
trial
traveler
together
team
tango
swords
starter
sputnik
spongebob
slinky
rover
ripken
rasta
prissy
pinhead
papa
pants
original
mustard
more
mohammed
mian
medicine
mazafaka
lance
juliette
james007
hawkeyes
goodboy
gong
footbal
feng
derek
deeznutz
dante
combat
cicero
chun
cerberus
beretta
bengals
beaches
3232
135792468
12345qwe
01234567
01011975
zxasqw12
xxx123
xander
will
watcher
thedog
terrapin
stoney
stacy
something
shang
secure
rooney
rodman
redwing
quan
pony
pobeda
pissing
philippe
overkill
monalisa
mishka
lions
lionel
leonid
krystal
kosmos
jessic
jane
illusion
hoosiers
hayabusa
greene
gfhjkm123
games
francesc
enter1
confused
cobra1
clevelan
cedric
carole
busted
bonbon
barrett
banane
badgirl
antoine
7779311
311311
2345
187187
123456s
123456654321
1005
0987
01011993
zippy
zhei
vinnie
tttttttt
stunner
stoned
smoking
smeghead
sacred
redwood
Pussy1
moonlight
momomo
mimi
megatron
massage
looney
johnboy
janet
jagger
jacob1
hurley
hong
hihihi
helmet
heckfy
hambone
gollum
gaston
f**k
death1
Charlie
chao
cfitymrf
casanova
brent
boricua
blackjack
blablabla
bigmike
bermuda
bbbbbbbb
bayern
amazing
aleksey
717171
12301230
zheng
yoyo
wildman
tracker
syncmaster
sascha
rhiannon
reader
queens
qing
purdue
pool
poochie
poker
petra
person
orchid
nuts
nice
lola
lightning
leng
lang
lambert
kashmir
jill
idiot
honey1
fisting
fester
eraser
diao
delphi
dddddddd
cubswin
cong
claudio
clark
chip
buzzard
buzz
butts
brewster
bravo
bookworm
blessing
benfica
because
babybaby
aleksandra
6666666
1997
19961996
19791979
1717
1213
02091987
02021987
xiao
wild
valencia
trapper
tongue
thegreat
sancho
really
rainman
piper
peng
peach
passwd
packers1
newpass6
neng
mouse1
motley
morning
midway
Michelle
miao
maste
marin
kaylee
justin1
hokies
health
glory
five
dutchess
dogfood
comet
clouds
cloud
charles1
buddah
bacardi
astrid
alphabet
adams
19801980
147369
12qwas
02081988
02051986
02041986
02011985
01011977
xuan
vedder
valeri
teng
stumpy
squash
snapon
site
ruan
roadrunn
rjycnfynby
rhtdtlrj
rambo
pizzas
paula
novell
mortgage
misha
menace
maxim
lori
kool
hanna
gsxr750
goldwing
frisky
famous
dodge1
dbrnjh
christmas
cheese1
century
candice
booker
beamer
assword
army
angus
andromeda
adrienne
676767
543210
2010
1369
12345678a
12011987
02101985
02031986
02021988
zhuang
zhou
wrestling
tinkerbell
thumbs
thedude
teddybea
sssss
sonics
sinister
shannon1
satana
sang
salomon
remote
qazzaq
playing
piao
pacers
onetime
nong
nikolay
motherfucker
mortimer
misery
madison1
luan
lovesex
look
Jessica
handyman
hampton
gromit
ghostrider
doghouse
deluxe
clown
chunky
chuai
cgfhnfr
brewer
boxster
balloons
adults
a1a1a1
794613
654123
24682468
2005
1492
1020
1017
02061985
02011987
*****
zhun
ying
yang
windsor
wedding
wareagle
svoboda
supreme
stalin
sponge
simon1
roadking
ripple
realmadrid
qiao
PolniyPizdec0211
pissoff
peacock
norway
nokia6300
ninjas
misty1
medusa
medical
maryann
marika
madina
logan1
lilly
laser
killers
jiang
jaybird
jammin
intel
idontkno
huai
harry1
goaway
gameover
dino
destroy
deng
collin
claymore
chicago1
cheater
chai
bunny1
blackbir
bigbutt
bcfields
athens
antoni
abcd123
686868
369963
1357924680
12qw12
1236987
111333
02091986
02021986
01011983
000111
zhuai
yoda
xiang
wrestle
whiskers
valkyrie
toon
tong
ting
talisman
starcraf
sporting
spaceman
southpar
smiths
skate
shell
seng
saleen
ruby
reng
redline
rancid
pepe
optimus
nova
mohamed
meister
marcia
lipstick
kittykat
jktymrf
jenn
jayden
inuyasha
higgins
guai
gonavy
face
eureka
dutch
darkman
courage
cocaine
circus
cheeks
camper
br549
bagira
babyface
7uGd5HIp2J
5050
1qaz2ws
123321a
02081987
02081984
02061986
02021984
01011982
zhai
xiong
willia
vvvvvv
venera
unique
tian
sveta
strength
stories
squall
secrets
seahawks
sauron
ripley
riley
recovery
qweqweqwe
qiong
puddin
playstation
pinky
phone
penny1
nude
mitch
milkman
mermaid
max123
maria1
lust
loaded
lighter
lexus
leavemealone
just4me
jiong
jing
jamie1
india
hardcock
gobucks
gawker
fytxrf
fuzzy
florida1
flexible
eleanor
dragonball
doudou
cinema
checkers
charlene
ceng
buffy1
brian1
beautifu
baseball1
ashlee
adonis
adam12
434343
02031984
02021985
xxxpass
toledo
thedoors
templar
sullivan
stanford
shei
sander
rolling
qqqqqqq
pussey
pothead
pippin
nimbus
niao
mustafa
monte
mollydog
modena
mmmmm
michae
meng
mango
mamama
lynn
love12
kissing
keegan
jockey
illinois
ib6ub9
hotbox
hippie
hill
ghblehjr
gamecube
ferris
diggler
crow
circle
chuo
chinook
charity
carmel
caravan
cannabis
cameltoe
buddie
bright
bitchass
bert
beowulf
bartman
asia
armagedon
ariana
alexalex
alenka
ABC123
987456321
373737
2580
21031988
123qq123
12345t
1234567890a
123455
02081989
02011986
01020304
01011999
xyz123
xerxes
wraith
wishbone
warning
todd
ticket
three
subzero
shuang
rong
rider
quest
qiang
pppp
pian
petrov
otto
nuan
ning
myname
matthews
martine
mandarin
magical
latinas
lalalala
kotaku
jjjjj
jeffery
jameson
iamgod
hellos
hassan
Harley
godfathe
geng
gabriela
foryou
ffffffff
divorce
darius
chui
breasts
bluefish
binladen
bigtit
anne
alexia
2727
19771977
19761976
02061989
02041984
zhui
zappa
yfnfkmz
weng
tricia
tottenham
tiberius
teddybear
spinner
spice
spectre
solo
silverad
silly
shuo
sherri
samtron
poland
poiuy
pickup
pdtplf
paloma
ntktajy
northern
nasty1
musashi
missy1
microphone
meat
manman
lucille
lotus
letter
kendra
iomega
hootie
forward
elite
electron
electra
duan
DRAGON
dotcom
dirtbike
dianne
desiree
deadpool
darrell
cosmic
common
chrome
cathy
carpedie
bilbo
bella1
beemer
bearcat
bank
ashley1
asdfzxcv
amateurs
allan
absolute
50spanks
147963
120676
1123
02021983
zang
virtual
vampires
vadim
tulips
sweet1
suan
spread
spanish
some
slapper
skylar
shiner
sheng
shanghai
sanfran
ramones
property
pheonix
password2
pablo
othello
orange1
nuggets
netscape
ludmila
lost
liang
kakashka
kaitlyn
iscool
huang
hillary
high
hhhh
heater
hawaiian
guang
grease
gfhjkmgfhjkm
gfhjkm1
fyutkbyf
finance
farley
dogshit
digital1
crack
counter
corsair
company
colonel
claudi
carolin
caprice
caligula
bulls
blackout
beatle
beans
banzai
banner
artem
9562876
5656
1945
159632
15151515
123456qw
1234567891
02051983
02041983
02031987
02021989
z1x2c3v4
xing
vSjasnel12
twenty
toolman
thing
testpass
stretch
stonecold
soulmate
sonny
snuffy
shutup
shuai
shao
rhino
q2w3e4r5
polly
poipoi
pierce
piano
pavlov
pang
nicole1
millions
marsha
lineage2
liao
lemon
kuai
keller
jimmie
jiao
gregor
ggggg
game
fuckyo
fuckoff1
friendly
fgtkmcby
evan
edgar
dolores
doitnow
dfcbkbq
criminal
coldbeer
chuckie
chimera
chan
ccccc
cccc
cards
capslock
cang
bullfrog
bonjovi
bobdylan
beth
berger
barker
balance
badman
bacchus
babylove
argentina
annabell
akira
646464
15975
1223
11221122
1022
02081986
02041988
02041987
02041982
02011988
zong
zhang
yummy
yeahbaby
vasilisa
temp123
tank
slim
skyler
silent
sergeant
reynolds
qazwsx1
PUSSY
pasword
nomore
noelle
nicol
newyork1
mullet
monarch
merlot
mantis
mancity
magazine
llllllll
kinder
kilroy
katherine
jayhawks
jackpot
ipswich
hack
fishing1
fight
ebony
dragon12
dog123
dipshit
crusher
chippy
canyon
bigbig
bamboo
athlon
alisha
abnormal
a11111
2469
12365
1011
09876543
02101984
02081985
02071984
02011980
010180
01011979
zhuo
zaraza
wg8e3wjf
triple
tototo
theater
teddy1
syzygy
susana
sonoma
slavik
shitface
sheba
sexyboy
screen
salasana
rufus
Richard
reds
rebecca1
pussyman
pringles
preacher
park
oceans
niang
momo
misfits
mikey1
media
manowar
mack
kayla
jump
jorda
hondas
hollow
here
heineken
halifax
gatorade
gabriell
ferrari1
fergie
female
eldorado
eagles1
cygnus
coolness
colton
ciccio
cheech
card
boom
blaze
bhbirf
BASEBALL
barton
655321
1818
14141414
123465
1224
1211
111111a
02021982
zhao
wings
warner
vsegda
tripod
tiao
thunderb
telephon
tdutybz
talon
speedo
specialk
shepherd
shadows
samsun
redbird
race
promise
persik
patience
paranoid
orient
monster1
missouri
mets
mazda
masamune
martin1
marker
march
manning
mamamama
licking
lesley
laurence
jezebel
jetski
hopeless
hooper
homeboy
hole
heynow
forum
foot
ffff
farscape
estrella
entropy
eastwood
dwight
dragonba
door
dododo
deutsch
crystal1
corleone
cobalt
chopin
chevrolet
cattle
carlitos
buttercu
butcher
bushido
buddyboy
blond
bingo1
becker
baron
augusta
alex123
998877
24242424
12365478
02061988
02031985
??????
zuan
yfcntymrf
wowwow
winston1
vfibyf
ventura
titten
tiburon
thoma
thelma
stroker
snooker
smokie
slippery
shui
shock
seadoo
sandwich
records
rang
puffy
piramida
orion1
napoli
nang
mouth
monkey12
millwall
mexican
meme
maxxxx
magician
leon
lala
lakota
jenkins
jackson5
insomnia
harvard
HARLEY
hardware
giorgio
ginger1
george1
gator1
fountain
fastball
exotic
elizaveta
dialog
davide
channel
castro
bunnies
borussia
asddsa
andromed
alfredo
alejandro
7007
69696
4417
3131
258852
1952
147741
1234asdf
02081982
02051982
zzzzzzz
zeng
zalupa
yong
windsurf
wildcard
weird
violin
universal
sunflower
suicide
strawberry
stepan
sphinx
someone
sassy1
romano
reddevil
raquel
rachel1
pornporn
polopolo
pluto
plasma
pinkfloyd
panther1
north
milo
maxime
matteo
malone
major
mail
lulu
ltybcrf
lena
lassie
july
jiggaman
jelly
islander
inspiron
hopeful
heng
hans
green123
gore
gooner
goirish
gadget
freeway
fergus
eeeee
diego
dickie
deep
danny1
cuan
cristian
conover
civic
Buster
bombers
bird33
bigfish
bigblue
bian
beng
beacon
barnes
astro
artemka
annika
anita
Andrew
747474
484848
464646
369258
225588
1z2x3c
1a2s3d4f
123456qwe
02061980
02031982
02011984
zaqxswcde
wrench
washington
violetta
tuning
trainer
tootie
store
spurs1
sporty
sowhat
sophi
smashing
sleeper
slave1
sexysexy
seeking
sam123
robotics
rjhjktdf
reckless
pulsar
project
placebo
paddle
oooo
nightmare
nanook
married
linda1
lilian
lazarus
kuang
knockers
killkill
keng
katherin
Jordan
jellybea
jayson
iloveme
hunt
hothot
homerj
hhhhhhhh
helene
haggis
goat
ganesh
gandalf1
fulham
force
dynasty
drakon
download
doomsday
dieter
devil666
desmond
darklord
daemon
dabears
cramps
cougars
clowns
classics
citizen
cigar
chrysler
carlito
candace
bruno1
browning
brodie
bolton
biao
barbados
aubrey
arlene
arcadia
amigo
abstr
9293709b13
737373
4444444
4242
369852
20202020
1qa2ws
1Pussy
1947
1234560
1112
1000000
02091983
02061987
01081989
zephyr
yugioh
yjdsqgfhjkm
woofer
wanted
volcom
verizon
tripper
toaster
tipper
tigger1
tartar
superb
stiffy
spock
soprano
snowboard
sexxxy
senator
scrabble
santafe
sally1
sahara
romero
rhjrjlbk
reload
ramsey
rainbow6
qazwsxedc123
poopy
pharmacy
obelix
normal
nevermind
mordor
mclaren
mariposa
mari
manuela
mallory
magelan
lovebug
lips
kokoko
jakejake
insanity
iceberg
hughes
hookup
hockey1
hamish
graphics
geoffrey
firewall
fandango
ernie
dottie
doofus
donovan
domain
digimon
darryl
darlene
dancing
county
chloe1
chantal
burrito
bummer
bubba69
brett
bounty
bigcat
bessie
basset
augustus
ashleigh
878787
3434
321321321
12051988
111qqq
1023
1013
05051987
02101989
02101987
02071987
02071980
02041985
titan
thong
sweetnes
stanislav
sssssss
snappy
shanti
shanna
shan
script
scorpio1
RuleZ
rochelle
rebel1
radiohea
q1q2q3
puss
pumpkins
puffin
onetwo
oatmeal
nutmeg
ninja1
nichole
mobydick
marine1
mang
lover1
longjohn
lindros
killjoy
kfhbcf
karen1
jingle
jacques
iverson3
istanbul
iiiiii
howdy
hover
hjccbz
highheel
happiness
guitar1
ghosts
georg
geneva
gamecock
fraser
faithful
dundee
dell
creature
creation
corey
concorde
cleo
cdtnbr
carmex2
budapest
bronze
brains
blue12
battery
attila
arrow
anthrax
aloha
383838
19711971
1948
134679852
123qw
123000
02091984
02091981
02091980
02061983
02041981
01011900
zhjckfd
zazaza
wingman
windmill
wifey
webhompas
watch
thisisit
tech
submit
stress
spongebo
silver1
senators
scott1
sausages
radical
qwer12
ppppp
pixies
pineapple
piazza
patrice
officer
nygiants
nikitos
nigga
nextel
moses
moonbeam
mihail
MICHAEL
meagan
marcello
maksimka
loveless
lottie
lollypop
laurent
latina
kris
kleopatra
kkkk
kirsty
katarina
kamila
jets
iiii
icehouse
hooligan
gertrude
fullmoon
fuckinside
fishin
everett
erin
dynamite
dupont
dogcat
dogboy
diane
corolla
citadel
buttfuck
bulldog1
broker
brittney
boozer
banger
aviation
almond
aaron1
78945
616161
426hemi
333777
22041987
2008
20022002
153624
1121
111111q
05051985
02081977
02071988
02051988
02051987
02041979
zander
wwww
webmaste
webber
taylor1
taxman
sucking
stylus
spoon
spiker
simmons
sergi
sairam
royal
ramrod
radiohead
popper
platypus
pippo
pepito
pavel
monkeybo
Michael1
master12
marty
kjkszpj
kidrock
judy
juanita
joshua1
jacobs
idunno
icu812
hubert
heritage
guyver
gunther
Good123654
ghost1
getout
gameboy
format
festival
evolution
epsilon
enrico
electro
dynamo
duckie
drive
dolphin1
ctrhtn
cthtuf
cobain
club
chilly
charter
celeb
cccccccc
caught
cascade
carnage
bunker
boxers
boxer
bombay
bigboss
bigben
beerman
baggio
asdf12
arrows
aptiva
a1a2a3
a12345678
626262
26061987
1616
15051981
08031986
060606
02061984
02061982
02051989
02051984
02031981
woodland
whiteout
visa
vanguard
towers
tiny
tigger2
temppass
super12
stop
stevens
softail
sheriff
robot
reddwarf
pussy123
praise
pistons
patric
partner
niceguy
morgan1
model
mars
mariana
manolo
mankind
lumber
krusty
kittens
kirby
june
johann
jared
imation
henry1
heat
gobears
forsaken
Football
fiction
ferguson
edison
earnhard
dwayne
dogger
diver
delight
dandan
dalshe
cross
cottage
coolcool
coach
camila
callum
busty
british
biology
beta
beardog
baldwin
alone
albany
airwolf
9876543
987123
7894561230
786786
535353
21031987
1949
13041988
1234qw
123456l
1215
111000
11051987
10011986
06061986
02091985
02021981
02021979
01031988
vjcrdf
uranus
tiger123
summer99
state
starstar
squeeze
spikes
snowflak
slamdunk
sinned
shocker
season
santa
sanity
salome
saiyan
renata
redrose
queenie
puppet
popo
playboy1
pecker
paulie
oliver1
ohshit
norwich
news
namaste
muscles
mortal
michael2
mephisto
mandy1
magnet
longbow
llll
living
lithium
komodo
kkkkkkkk
kjrjvjnbd
killer12
kellie
julie1
jarvis
iloveyou2
holidays
highway
havana
harvest
harrypotter
gorgeous
giraffe
garion
frost
fishman
erika
earth
dusty1
dudedude
demo
deer
concord
colnago
clit
choice
chillin
bumper
blam
bitter
bdsm
basebal
barron
baker
arturo
annie1
andersen
amerika
aladin
abbott
81fukkc
5678
135791
1002
02101986
02081983
02041989
02011989
01011978
zzzxxx
zxcvbnm123
yyyyyy
yuan
yolanda
winners
welcom
volkswag
vera
ursula
ultra
toffee
toejam
theatre
switch
superma
Stone55
solitude
sissy
sharp
scoobydoo
romans
roadster
punk
presiden
pool6123
playstat
pipeline
pinball
peepee
paulina
ozzy
nutter
nights
niceass
mypassword
mydick
milan
medic
mazdarx7
mason1
marlon
mama123
lemonade
krasotka
koroleva
karin
jennife
itsme
isaac
irishman
hookem
hewlett
hawaii50
habibi
guitars
grande
glacier
gagging
gabriel1
freefree
francesco
food
flyfish
fabric
edward1
dolly
destin
delilah
defense
codered
cobras
climber
cindy1
christma
chipmunk
chef
brigitte
bowwow
bigblock
bergkamp
bearcats
baba
altima
74108520
45M2DO5BS
30051985
258258
24061986
22021989
21011989
20061988
1z2x3c4v
14061991
13041987
123456m
12021988
11081989
03041991
02071981
02031979
02021976
01061990
01011960
yvette
yankees2
wireless
werder
wasted
visual
trust
tiffany1
stratus
steffi
stasik
starligh
sigma
rubble
ROBERT
register
reflex
redfox
record
qwerty7
premium
prayer
players
pallmall
nurses
nikki1
nascar24
mudvayne
moritz
moreno
moondog
monsters
micro
mickey1
mckenzie
mazda626
manila
madcat
louie
loud
krypton
kitchen
kisskiss
kate
jubilee
impact
Horny
hellboy
groups
goten
gonzalez
gilles
gidget
gene
gbhfvblf
freebird
federal
fantasia
dogbert
deeper
dayton
comanche
cocker
choochoo
chambers
borabora
bmw325
blast
ballin
asdfgh01
alissa
alessandro
airport
abrakadabra
7777777777
635241
494949
420000
23456789
23041987
19701970
1951
18011987
172839
1235
123456789s
1125
1102
1031
07071987
02091989
02071989
02071983
02021973
02011981
01121986
01071986
0101
zodiac
yogibear
word
water1
wasabi
wapbbs
wanderer
vintage
viktoriya
varvara
upyours
undertak
underground
undead
umpire
tropical
tiger2
threesom
there
sunfire
sparky1
snoopy1
smart
slowhand
sheridan
sensei
savanna
rudy
redsox1
ramirez
prowler
postman
porno1
pocket
pelican
nfytxrf
nation
mykids
mygirl
moskva
mike123
Master1
marianna
maggie1
maggi
live
landon
lamer
kissmyass
keenan
just4fun
julien
juicy
JORDAN
jimjim
hornets
hammond
hallie
glenn
ghjcnjgfhjkm
gasman
FOOTBALL
flanker
fishhead
firefire
fidelio
fatty
excalibur
enterme
emilia
ellie
eeee
diving
dindom
descent
daniele
dallas1
customer
contest
compass
comfort
comedy
cocksuck
close
clay
chriss
chiara
cameron1
calgary
cabron
bologna
berkeley
andyod22
alexey
achtung
45678
3636
28041987
25081988
24011985
20111986
19651965
1941
19101987
19061987
1812
14111986
13031987
123ewq
123456123
12121990
112112
10071987
10031988
02101988
02081980
02021990
01091987
01041985
01011995
zebra
zanzibar
waffle
training
teenage
sweetness
sutton
sushi
suckers
spam
south
sneaky
sisters
shinobi
shibby
sexy1
rockies
presley
president
pizza1
piggy
password12
olesya
nitro
motion
milk
medion
markiz
lovelife
longdong
lenny
larry1
kirk
johndeer
jefferso
james123
jackjack
ijrjkfl
hotone
heroes
gypsy
foxy
fishbone
fischer
fenway
eddie1
eastern
easter
drummer1
Dragon1
Daniel
coventry
corndog
compton
chilli
chase1
catwoman
booster
avenue
armada
987321
818181
606060
5454
28021992
25800852
22011988
19971997
1776
17051988
14021985
13061986
12121985
11061985
10101986
10051987
10011990
09051945
08121986
04041991
03041986
02101983
02101981
02031989
02031980
01121988
wwwwwww
virgil
troy
torpedo
toilet
tatarin
survivor
sundevil
stubby
straight
spotty
slater
skip
sheba1
runaway
revolver
qwerty11
qweasd123
parol
paradigm
older
nudes
nonenone
moore
mildred
michaels
lowell
knock
klaste
junkie
jimbo1
hotties
hollie
gryphon
gravity
grandpa
ghjuhfvvf
frogman
freesex
foreve
felix1
fairlane
everlast
ethan
eggman
easton
denmark
deadly
cyborg
create
corinne
cisco
chick
chestnut
bruiser
broncos1
bobdole
azazaz
antelope
anastasiya
456456456
415263
30041986
29071983
29051989
29011985
28021990
28011987
27061988
25121987
25031987
24680
22021986
21031990
20091991
20031987
196969
19681968
1946
17061988
16051989
16051987
1210
11051990
100500
08051990
05051989
04041988
02051980
02051976
02041980
02031977
02011983
01061986
01041988
01011994
0000007
zxcasdqwe123
washburn
vfitymrf
troll
tranny
tonight
thecure
studman
spikey
soccer12
soccer10
smirnoff
slick1
skyhawk
skinner
shrimp
shakira
sekret
seagull
score
sasha_007
rrrrrrrr
ross
rollins
reptile
razor
qwert12345
pumpkin1
porsche1
playa
notused
noname123
newcastle
never
nana
MUSTANG
minerva
megan1
marseille
marjorie
mamamia
malachi
lilith
letmei
lane
lambda
krissy
kojak
kimball
keepout
karachi
kalina
justus
joel
joe123
jerry1
irinka
hurricane
honolulu
holycow
hitachi
highbury
hhhhh
hannah1
hall
guess
glass
gilligan
giggles
flores
fabie
eeeeeeee
dungeon
drifter
dogface
dimas
dentist
death666
costello
castor
bronson
brain
bolitas
boating
benben
baritone
bailey1
badgers
austin1
astra
asimov
asdqwe
armand
anthon
amorcit
797979
4200
31011987
3030
30031988
3000gt
224466
22071986
21101986
21051991
20091988
2009
20051988
19661966
18091985
18061990
15101986
15051990
15011987
13121985
12qw12qw
1234123
1204
12031987
12031985
11121986
1025
1003
08081988
08031985
03031986
02101979
02071979
02071978
02051985
02051978
02051973
02041975
02041974
02031988
02011982
01031989
01011974
zoloto
zippo
wwwwwwww
w_pass
wildwood
wildbill
transit
superior
styles
stryker
string
stream
stefanie
slugger
skillet
sidekick
show
shawna
sf49ers
Salsero
rosario
remingto
redeye
redbaron
question
quasar
ppppppp
popova
physics
papers
palermo
options
mothers
moonligh
mischief
ministry
minemine
messiah
mentor
megane
mazda6
marti
marble
leroy
laura1
lantern
Kordell1
koko
knuckles
khan
kerouac
kelvin
jorge
joebob
jewel
iforget
Hunter
house1
horace
hilary
grand
gordo
glock
georgie
George
fuckhead
freefall
films
fantomas
extra
ellen
elcamino
doors
diaper
datsun
coldplay
clippers
chandra
carpente
carman
capricorn
calimero
boytoy
boiler
bluesman
bluebell
bitchy
bigpimp
bigbang
biatch
Baseball
audi
astral
armstron
angelika
angel123
abcabc
999666
868686
3x7PxR
357357
30041987
27081990
26031988
258369
25091987
25041988
24111989
23021986
22041988
22031984
21051988
17011987
16121987
15021985
142857
14021986
13021990
12345qw
123456ru
1124
10101990
10041986
07091990
02051981
01031985
01021990
******
zildjian
yfnfkb
yeah
WP2003WP
vitamin
villa
valentine
trinitro
torino
tigge
thewho
thethe
tbone
swinging
sonia
sonata
smoke1
sluggo
sleep
simba1
shamus
sexxy
sevens
rober
rfvfcenhf
redhat
quentin
qazws
pufunga7782
priest
pizdec
pigeon
pebble
palmtree
oxygen
nostromo
nikolai
mmmmmmm
mahler
lorena
lopez
lineage
korova
kokomo
kinky
kimmie
kieran
jsbach
johngalt
isabell
impreza
iloveyou1
iiiii
huge
fuck123
franc
foxylady
fishfish
fearless
evil
entry
enforcer
emilie
duffman
ducks
dominik
david123
cutiepie
coolcat
cookie1
conway
citroen
chinese
cheshire
cherries
chapman
changes
carver
capricor
book
blueball
blowfish
benoit
Beast1
aramis
anchor
741963
654654
57chevy
5252
357159
345678
31031988
25091990
25011990
24111987
23031990
22061988
21011991
21011988
1942
19283746
19031985
19011989
18091986
17111985
16051988
15071987
145236
14081985
132456
13071984
1231
12081985
1201
11021985
10071988
09021988
05061990
02051972
02041978
02031983
01091985
01031984
010191
01012009
yamahar1
wormix
whistler
wertyu
warez
vjqgfhjkm
versace
universa
taco
sugar1
strawber
stacie
sprinter
spencer1
sonyfuck
smokey1
slimshady
skibum
series
screamer
sales
roswell
roses
report
rampage
qwedsa
q11111
program
Princess
petrova
patrol
papito
papillon
paco
oooooooo
mother1
mick
Maverick
marcius2
magneto
macman
luck
lalakers
lakeside
krolik
kings
kille
kernel
kent
junior1
jules
jermaine
jaguars
honeybee
hola
highlander
helper
hejsan
hate
hardone
gustavo
grinch
gratis
goth
glamour
ghbywtccf
ghbdtn123
elefant
earthlink
draven
dmitriy
dkflbr
dimples
cygnusx1
cold
cococo
clyde
cleopatr
choke
chelse
cecile
casper1
carnival
cardiff
buddy123
bruce1
bootys
bookie
birddog
bigbob
bestbuy
assasin
arkansas
anastasi
alberta
addict
acmilan
7896321
30081984
258963
25101988
23051985
23041986
23021989
22121987
22091988
22071987
22021988
2006
20052005
19051987
15041988
15011985
14021990
14011986
13051987
13011988
13011987
12345s
12061988
12041988
12041986
11111q
11071988
11031988
10081989
08081986
07071990
07071977
05071984
04041983
03021986
02091988
02081976
02051977
02031978
01071987
01041987
01011976
zack
zachary1
yoyoma
wrestler
weston
wealth
wallet
vjkjrj
vendetta
twiggy
twelve
turnip
tribal
tommie
tkbpfdtnf
thecrow
test12
terminat
telephone
synergy
style
spud
smackdow
slammer
sexgod
seabee
schalke
sanford
sandrine
salope
rusty2
right
repair
referee
ratman
radar
qwert40
qwe123qwe
prozac
portal
polish
Patrick
passes
otis
oreo
option
opendoor
nuclear
navy
nautilus
nancy1
mustang6
murzik
mopar
monty1
Misfit99
mental
medved
marseill
magpies
magellan
limited
Letmein1
lemmein
leedsutd
larissa
kikiki
jumbo
jonny
jamess
jackass1
install
hounddog
holes
hetfield
heidi1
harlem
gymnast
gtnhjdbx
godlike
glow
gideon
ghhh47hj7649
flip
flame
fkbyjxrf
fenris
excite
espresso
ernesto
dontknow
dogpound
dinner
diablo2
dejavu
conan
complete
cole
chocha
chips
chevys
cayman
breanna
borders
blue32
blanco
bismillah
biker
bennie
benito
azazel
ashle
arianna
argentin
antonia
alanis
advent
acura
858585
4040
333444
30041985
29071985
29061990
27071987
27061985
27041990
26031990
24031988
23051990
2211
22011986
21061986
20121989
20092009
20091986
20081991
20041988
20041986
1qwerty
19671967
1950
19121989
19061990
18101987
18051988
18041986
18021984
17101986
17061989
17041991
16021990
15071988
15071986
14101987
135798642
13061987
1234zxcv
12321
1214
12071989
1129
11121985
11061991
10121987
101101
10101985
10031987
100200
09041987
09031988
06041988
05071988
03081989
02071985
02071975
0123456
01051989
01041992
01041990
zarina
woodie
whiteboy
white1
waterboy
volkov
vlad
virus
vikings1
viewsoni
vbkfirf
trans
terefon
swedish
squeak
spanner
spanker
sixpack
seymour
sexxx
serpent
samira
roma
rogue
robocop
robins
real
Qwerty1
qazxcv
q2w3e4
punch
pinky1
perry
peppe
penguin1
Password123
pain
optimist
onion
noway
nomad
nine
morton
moonshin
money12
modern
mcdonald
mario1
maple
loveya
love1
loretta
lookout
loki
lllll
llamas
limewire
konstantin
k.lvbkf
keisha
jones1
jonathon
johndoe
johncena
john123
janelle
intercourse
hugo
hopkins
harddick
glasgow
gladiato
gambler
galant
gagged
fortress
factory
expert
emperor
eight
django
dinara
devo
daniels
crusty
cowgirl
clutch
clarissa
cevthrb
ccccccc
capetown
candy1
camero
camaross
callisto
butters
bigpoppa
bigones
bigdawg
best
beater
asgard
angelus
amigos
amand
alexandre
9999999999
8989
875421
30011985
29051985
2626
26061985
25111987
25071990
22081986
22061989
21061985
20082008
20021988
1a2s3d
19981998
16051985
15111988
15051985
15021990
147896
14041988
123567
12345qwerty
12121988
12051990
12051986
12041990
11091989
11051986
11051984
1008
10061986
0815
06081987
06021987
04041990
02081981
02061977
02041977
02031975
01121987
01061988
01031986
01021989
01021988
wolfpac
wert
vienna
venture
vehpbr
vampir
university
tuna
trucking
trip
trees
transfer
tower
tophat
tomahawk
timosha
timeout
tenchi
tabasco
sunny1
suckmydick
suburban
stratfor
steaua
spiral
simsim
shadow12
screw
schmidt
rough
rockie
reilly
reggae
quebec
private1
printing
pentagon
pearson
peachy
notebook
noname
nokian73
myrtle
munch
moron
matthias
mariya
marijuan
mandrake
mamacita
malice
links
lekker
lback
larkin
ksusha
kkkkk
kestrel
kayleigh
inter
insight
hotgirls
hoops
hellokitty
hallo123
gotmilk
googoo
funstuff
fredrick
firefigh
finland
fanny
eggplant
eating
dogwood
doggies
dfktynby
derparol
data
damon
cvthnm
cuervo
coming
clock
cleopatra
clarke
cheddar
cbr900rr
carroll
canucks
buste
bukkake
boyboy
bowman
bimbo
bighead
bball
barselona
aspen
asdqwe123
around
aries
americ
almighty
adgjmp
addison
absolutely
aaasss
4ever
357951
29061989
28051987
27081986
25061985
25011986
24091986
24061988
24031990
21081987
21041992
20031991
2001112
19061985
18111987
18021988
17071989
17031987
16051990
15021986
14031988
14021987
14011989
1220
1205
120120
111999
111777
1115
1114
11011990
1027
10011983
09021989
07051990
06051986
05091988
05081988
04061986
04041985
03041980
02101976
02071976
02061976
02011975
01031983
zasada
wyoming
wendy1
washingt
warrior1
vickie
vader1
uuuuuu
username
tupac
Trustno1
tinkerbe
suckdick
streets
strap
storm1
stinker
sterva
southpaw
solaris
sloppy
sexylady
sandie
roofer
rocknrol
rico
rfhnjirf
QWERTY
qqqqq1
punker
progress
platon
Phoenix
Phoeni
peeper
pastor
paolo
page
obsidian
nirvana1
nineinch
nbvjatq
navigator
native
money123
modelsne
minimoni
millenium
max333
maveric
matthe
marriage
marquis
markie
marines1
marijuana
margie
little1
lfybbk
klizma
kimkim
kfgjxrf
joshu
jktxrf
jennaj
irishka
irene
ilove
hunte
htubcnhfwbz
hottest
heinrich
happy2
hanson
handball
greedy
goodie
golfer1
gocubs
gerrard
gabber
fktyrf
facebook
eskimo
elway7
dylan1
dominion
domingo
dogbone
default
darkangel
cumslut
cumcum
cricket1
coral
coors
chris123
charon
challeng
canuck
call
calibra
buceta
bubba123
bricks
bozo
blues1
bluejays
berry
beech
awful
april1
antonina
antares
another
andrea1
amore
alena
aileen
a1234
996633
556677
5329
5201314
3006
28051986
28021985
27031989
26021987
25101989
25061986
25041985
25011985
24061987
23021985
23011985
223322
22121986
22121983
22081983
22071989
22061987
22061941
22041986
22021985
21021985
2007
20031988
1qaz
199999
19101990
19071988
19071986
18061985
18051990
17071985
16111990
16061986
16011989
15081991
15051987
14071987
13031986
123qwer
1235789
123459
1227
1226
12101988
12081984
12071987
1200
11121987
11081987
11071985
11011991
1101
1004
08071987
08061987
05061986
04061991
03111987
03071987
02091976
02081979
02041976
02031973
02021991
02021980
02021971
zouzou
yaya
wxcvbn
wolfen
wives
wingnut
whatwhat
Welcome1
wanking
VQsaBLPzLa
truth
tracer
trace
theforce
terrell
sylveste
susanna
stephane
stephan
spoons
spence
sixty
sheepdog
services
sawyer
sandr
saigon
rudolf
rodeo
roadrunner
rimmer
ricard
republic
redskin
Ranger
ranch
proton
post
pigpen
peggy
paris1
paramedi
ou8123
nevets
nazgul
mizzou
midnite
metroid
Matthew
masterbate
margarit
loser1
lolol
lloyd
kronos
kiteboy
junk
joyce
jomama
joemama
ilikepie
hung
homework
hattrick
hardball
guido
goodgirl
globus
funky
friendster
flipflop
flicks
fender1
falcon1
f00tball
evolutio
dukeduke
disco
devon
derf
decker
davies
cucumber
cnfybckfd
clifton
chiquita
castillo
cars
capecod
cafc91
brown1
brand
bomb
boater
bledsoe
bigdicks
bbbbbbb
barley
barfly
ballet
azzer
azert
asians
angelic
ambers
alcohol
6996
5424
393939
31121990
30121987
29121987
29111989
29081990
29081985
29051990
27272727
27091985
27031987
26031987
26031984
24051990
23061990
22061990
22041985
22031991
22021990
21111985
21041985
20021986
19071990
19051986
19011987
17171717
17061986
17041987
16101987
16031990
159357a
15091987
15081988
15071985
15011986
14101988
14071988
14051990
14021983
132465
13111990
12121987
12121982
12061986
12011989
11111987
11081990
10111986
10031991
09090909
08051987
08041986
05051990
04081987
04051988
03061987
03031993
03031988
02101980
02101977
02091977
02091975
02061979
02051975
01081990
01061987
01011971
wiseguy
weed420
tosser
toriamos
toolbox
toocool
tomas
thedon
tender
taekwondo
starwar
start1
sprout
sonyericsson
slimshad
skateboard
shonuf
shoes
sheep
shag
ring
riccardo
rfntymrf
redcar
qwe321
qqqwww
proview
prospect
persona
penetration
peaches1
peace1
olympus
oberon
nokia6233
nightwish
munich
morales
mone
mohawk
merlin1
Mercedes
mega
maxwell1
mash4077
marcelo
mann
mad
macbeth
LOVE
loren
longer
lobo
leeds
lakewood
kurt
krokodil
kolbasa
kerstin
jenifer
hott
hello12
hairball
gthcbr
grin
grandam
gotribe
ghbrjk
ggggggg
FUCKYOU
fuck69
footjob
flasher
females
fellow
explore
evangelion
egghead
dudeman
doubled
doris
dolemite
dirty1
devin
delmar
delfin
David
daddyo
cromwell
cowboy1
closer
cheeky
ceasar
cassandr
camden
cabernet
burns
bugs
budweiser
boxcar
boulder
biggun
beloved
belmont
beezer
beaker
Batman
bastards
bahamut
azertyui
awnyce
auggie
aolsucks
allegro
963963
852852
515000
45454545
31011990
29011987
28071986
28021986
27051987
27011988
26051988
26041991
26041986
25011993
24121986
24061992
24021991
24011990
23051986
23021988
23011990
21121986
21111990
21071989
20071986
20051985
20011989
1943
19111987
19091988
18041990
18021986
18011986
17101987
17091987
17021985
17011990
16061985
1598753
15051986
14881488
14121989
14081988
14071986
13111984
122112
12121989
12101985
12051985
111213
11071986
1103
11011987
10293847
101112
10081985
10061987
10041983
0911
07091982
07081986
06061987
06041987
06031983
04091986
03071986
03051987
03051986
03031990
03011987
02101978
02091973
02081974
02071977
02071971
0192837465
01051988
01051986
01011973
?????
zxcv123
zxasqw
yyyy
yessir
wordup
wizards
werty
watford
Victoria
vauxhall
vancouve
tuscl
trailer
touching
tokiohotel
suslik
supernov
steffen
spider1
speakers
spartan1
sofia
signal
sigmachi
shen
sheeba
sexo
sambo
salami
roger1
rocknroll
rockin
road
reserve
rated
rainyday
q123456789
purpl
puppydog
power123
poiuytre
pointer
pimping
phialpha
penthous
pavement
outside
odyssey
nthvbyfnjh
norbert
nnnnnnnn
mutant
Mustang
mulligan
mississippi
mingus
Merlin
magic32
lonesome
liliana
lighting
lara
ksenia
koolaid
kolokol
klondike
kkkkkkk
kiwi
kazantip
junio
jewish
jajaja
jaime
jaeger
irving
ironmaiden
iriska
homemade
herewego
helmut
hatred
harald
gonzales
goldfing
gohome
gerbil
genesis1
fyfnjkbq
freee
forgetit
foolish
flamengo
finally
favorite6
exchange
enternow
emilio
eeeeeee
dougie
dodgers1
deniro
delaware
deaths
darkange
commande
comein
cement
catcher
cashmone
burn
buffet
breaker
brandy1
bordeaux
books
bongo
blue99
blaine
birgit
billabon
benessere
banan
awesome1
asdffdsa
archange
annmarie
ambrosia
ambrose
alleycat
all4one
alchemy
aceace
aaaaaaaaaa
777999
43214321
369258147
31121988
31121987
30061987
30011986
2fast4u
29041985
28121984
28061986
28041992
28031982
27111985
27021991
26111985
26101986
26091986
26031986
25021988
24111990
24101986
24071987
24011987
23051991
23051987
23031987
222777
22071983
22051986
21101989
21071987
21051986
20081986
20061986
20031986
20021985
20011988
19641964
19111986
19101986
19021990
18051987
18031991
18021987
16111982
16011987
15111984
15091988
15061988
15031988
15021983
14021989
14011988
14011987
12348765
12345qaz
1234566
12111990
12091988
12051989
12051987
12031988
12021985
12011985
11111986
11091984
1109
11071989
1016
10071985
10061984
10041990
10031989
10011988
06071983
05021988
03041987
02091982
02091971
02061974
02051990
02051979
02011990
01051990
010390
01021985
youtube
yasmin
woodstoc
wonderful
wildone
widget
whiplash
ukraine
tyson1
twinkie
trouble1
treetop
tigers1
their
testing1
tarpon
tantra
summer69
stickman
stafford
spooge
spliff
speedway
somerset
smoothie
siobhan
shuttle
shodan
SHADOW
selina
segblue2
sebring
scheisse
Samantha
rrrr
roll
riders
revolution
redbone
reason
rasmus
randy1
rainbows
pumper
pornking
point
ploppy
pimpdadd
payday
pasadena
p0o9i8u7
opennow
nittany
newark
navyseal
nautica
monic
mikael
metall
Marlboro
manfred
macleod
luna
luca
longhair
lokiloki
lkjhgfds
lefty
lakers1
kittys
killa
kenobi
karine
kamasutra
juliana
joseph1
jenjen
jello
interne
houdini
gsxr1000
grass
gotham
goodday
gianni
getting
gannibal
gamma
flower2
fishon
Fabie
evgeniy
drums
dingo
daylight
dabomb
cornwall
cocksucker
climax
catnip
carebear
camber
butkus
bootsy
blue42
auto
austin31
auditt
ariel
alice1
algebra
advance
adrenalin
888999
789654123
777333
5Wr2i7H8
4567
3ip76k2
32167
31031987
30111987
30071986
30061983
30051989
30041991
28071987
28051990
28051985
27041985
26071987
26061986
26051986
25121985
25051985
24081988
24041988
24031987
24021988
23skidoo
23121986
23091987
23071985
23061992
22111985
22091986
22081991
22071990
22061985
21081985
21071992
21021987
20101988
20061984
20051989
20041990
1Dragon
19091990
19031987
18121984
18081988
18061991
18041991
18011988
17061991
17021987
16031988
16021987
15091989
15081990
15071983
15041987
14091990
14081990
14041992
14041987
14031989
13081985
13021987
123qwert
12345qwer
12345abc
123456t
123456789m
1212121212
12081983
12021991
111112
11101986
11081988
11061989
11041991
11011989
1018
1015
10121986
10121985
10101989
10041991
09091986
09081988
09051986
08071988
08011986
07101987
07071985
0660
06061985
06011988
05031991
05021987
04061984
04051985
02101973
02061981
02061972
02041973
02011979
01101987
01051985
01021987
workout
wonderboy
winter1
wetter
werdna
vvvv
voyager1
vagabond
trustme
toonarmy
timtim
Tigger
thrasher
terra
swoosh
supra
stigmata
stayout
status
square
sperma
smackdown
sixty9
sexybabe
sergbest
senna
scuba1
scrapper
samoht
sammy123
salem
rugger
royalty
rivera
ringo
restart
reginald
readers
raleigh
rainbow1
rage
prosper
pitch
pictures
petunia
peterbil
perfect1
patrici
pantera1
pancake
p4ssw0rd
outback
norris
normandy
nevermore
needles
nathan1
nataly
narnia
musical
mooney
michal
maxdog
MASTER
madmad
m123456
lumina
luckyone
luciano
linkin
lillie
leigh
kirkland
kahlua
junkmail
Joshua
josephin
Jordan23
johnson1
jocelyn
jeannie
javelin
inlove
honor
holein1
harbor
grisha
gina
gatit
futurama
firenze
fireblad
fellatio
esquire
errors
emmett
elvisp
drum
driller
dragonfl
dragon69
dingle
davinci
crackers
corwin
compaq1
collie
christa
checker
cartoons
buttercup
bungle
budgie
boomer1
body
blue1234
biit
bigguns
barry1
audio
atticus
atlas
Anthony
angus1
Anai
alisa
alex12
aikman
abacab
951357
7894
4711
321678
31101987
31051985
30121986
30091989
30031992
30031986
30011987
29061988
29061985
29031988
28061988
27061983
27031986
27021990
26101987
26071989
26071986
25081986
25061987
25051987
25041991
24101989
24071991
23111987
23091986
23051983
23031986
2222222222
22121989
22071991
22051991
22011985
21121985
21031985
20121988
20121986
20061990
20051987
1q2q3q
1944
19091983
19061992
1905
19021991
18121987
18121983
18111986
16121986
16091987
16071991
16071987
15111989
15031990
14041986
13121983
13101987
13091984
13071990
1245
12345m
1234568
123456789qwe
1234567899
1234561
1228
12211221
12121991
12121986
12101990
12101984
12091991
1209
12081988
12071990
12071988
115599
11111a
11041990
1028
10081990
10081983
10071990
10061989
10011992
09111987
09081985
08121987
08111984
08101986
08051989
07091988
07081987
07071988
07071984
07071982
07051987
06031992
05111986
05051991
05031990
05011987
04111988
04061987
04041987
040404
02081973
02061978
02031991
02031990
02011976
01071984
01041980
01021992
zaqwsxcde
yyyyyyyy
worthy
woowoo
wind
William
warhamme
walton
vodka
venom
velocity
treble
tralala
tigercat
tarakan
sunlight
streaming
starr
sonysony
smart1
skylark
sites
shower
sheldon
seneca
sedona
scamper
sand
sabrina1
romantic
rockwell
rabbits
q1234567
puzzle
protect
poker1
plato
plastics
pinnacle
peppers
pathetic
patch
pancakes
ottawa
ooooo
offshore
octopus
nounours
nokia1
neville
ncc74656
natasha1
nastia
mynameis
motor
motocros
middle
met2002
meow
meliss
medina
meadow
matty
masterp
manga
lucia
loose
linden
lhfrjy
letsdoit
leopold
lawson
larson
laddie
ladder
kristian
kittie
jughead
joecool
jimmys
iklo
honeys
hoffman
hiking
hello2
heels
harrier
hansol
haley
granada
gofast
fyutkjxtr
frogs
francisc
four
fields
farm
faith1
fabio
dreamcas
dragster
doggy1
dirt
dicky
destiny1
deputy
delpiero
dbnfkbr
dakota1
daisydog
cyprus
cutie
cupoi
colonial
colin
clovis
cirrus
chewy
chessie
chelle
caster
cannibal
candyass
camping
cable
bynthytn
byebye
buzzer
burnout
burner
bumbum
bumble
briggs
brest
boyz
bowtie
bootsie
bmwbmw
blanche
blanca
bigbooty
baylor
base
azertyuiop
austria
asd222
armando
ariane
amstel
amethyst
airman
afrika
adelina
acidburn
7734
741741
66613666
44332211
31071990
31051993
30051987
30011990
29091987
29061986
29011982
2828
28101986
28081990
28081986
28011988
27111989
27031992
27021992
26081986
25081985
25031991
25031983
24121987
24091991
23111989
23091989
23091985
23061989
22091991
22071985
22071984
22061984
22051989
22051987
22031986
22011992
21061988
21031984
20071988
20061983
20041985
1qazzaq1
1qazxsw23edc
19991999
19061991
18101985
18051989
18031988
18021992
18011985
17051990
17051989
17051987
17021989
16091988
16081986
16061988
16061987
15121987
15091985
15081986
15061985
15011983
14101986
1357911
13071987
13061985
13021985
123456qqq
123456789d
1234509876
12131213
12111991
12111985
12081990
12081987
12071991
1207
120689
1120
11071987
11051988
1104
11031983
10091984
10071989
10071986
10061985
10051990
10041987
10031993
10031990
09091988
09051987
09041986
08081990
08081989
08021990
07101984
07071989
07041987
07031989
07021991
06061981
06021986
05121990
05061988
05031987
04071988
04071986
04041986
03101991
03091983
03051988
03041983
03031992
02081970
02061971
02051970
02041972
02031974
02021978
0202
02011977
01121990
01091992
01081992
01081985
01011972
007bond
zapper
vipergts
vfntvfnbrf
vfndtq
tujhrf
tripleh
track
THOMAS
thierry
thebear
systems
supernova
stone1
stephen1
stang
stan
spot
sparkles
soul
snowbird
snicker
slonik
slayer1
sixsix
singapor
shauna
scissors
savior
samm
rumble
rrrrr
robin1
renato
redstar
raphael
q1w2e3r
pressure
poptart
playball
pizzaman
pinetree
phyllis
pathfind
papamama
panter
pandas
panda1
pajero
pacino
orchard
olive
nightmar
nico
Mustang1
mooses
montrose
montecar
montag
melrose
masterbating
maserati
marshal
makaka
macmac
mackie
lockdown
liverpool1
link
lemans
leinad
lagnaf
kingking
killer123
kaboom
jeter2
jeremy1
jeepster
jabber
itisme
italy
ilovegod
idefix
howell
hores
HIZIAD
hewitt
hellsing
Heather
gonzo1
golden1
GEORGE
generic
gatsby
fujitsu
frodo1
frederik
forlife
fitter
feelgood
fallon
escalade
enters
emil
eleonora
earl
dummy
donner
dominiqu
dnsadm
dickens
deville
delldell
daughter
contract
contra
conquest
compact
christi
chill
chavez
chaos1
chains
casio
carrots
building
buffalo1
brennan
boubou
bonner
blubber
blacklab
behappy
barbar
bambi
babycake
aprilia
ANDREW
allgood
alive
adriano
808080
7777777a
777666
31121986
31121985
31051991
31051987
30121988
30121985
30101988
30061988
29041988
27091991
26121989
26061989
26031991
25111991
25031984
25021986
24121989
24121988
24101990
24101984
24071992
24051989
24041986
23091991
23061987
23041988
23021992
23021983
22111988
22091990
22091984
22051988
21111986
21101988
21101987
21091989
21051990
21021989
20101987
20071984
20051983
20031990
20031985
20011983
1passwor
19111985
19081987
19051983
19041985
18121990
18121985
18121812
18091987
17121985
17111987
17071987
17071986
17061987
17041986
17041985
16121991
16101986
16041988
16041985
16031986
16021988
16011986
15121983
15101991
15061984
15011988
14091987
14061988
14051983
13101992
13101988
13101982
13071989
13071985
13061991
13051990
13031989
123456n
1234567890-
123450
1216
12101989
1208
12071984
12061987
12041991
12031990
12021984
1117
11091986
11091985
11081986
1026
10101988
10101980
10091986
10091985
10081987
10051988
10021987
10021986
09041985
09031987
08041985
08031987
07061988
07041989
07021980
06011982
05121988
05061989
05051986
04031991
03071985
03061986
03061985
03031987
03031984
03011991
02111987
02061990
02011971
01091988
01071990
01061983
01051980
01022010
000777
000123
young1
yamato
winona
winner1
whatthe
weiner
weekend
volleyba
volcano
virginie
videos
vegitto
uptown
tycoon
treefrog
trauma
town
toast
titts
these
therock1
tetsuo
tennesse
tanya1
success1
stupid1
stockton
stock
stellar
springs
spoiled
someday
skinhead
sick
shyshy
shojou
shampoo
sexman
sex69
saskia
Sandra
s123456
russel
rudeboy
rollin
ridge
ride
rfgecnf
qwqwqwqw
pushkin
puck
probes
pong
playmate
planes
piercing
phat
pearls
password9
painting
nineball
navajo
napalm
mohammad
miller1
matchbox
marie1
mariam
mamas
malish
maison
logger
locks
lister
lfitymrf
legos
lander
laetitia
kenken
kane
johnny5
jjjjjjj
jesper
jerk
jellybean
jeeper
jakarta
instant
ilikeit
icecube
hotass
hogtied
having
harman
hanuman
hair
hacking
gumby
gramma
GOLF
goldeneye
gladys
furball
fuckme2
franks
fick
fduecn
farmboy
eunice
erection
entrance
elisabet
elements
eclipse1
eatmenow
duane
dooley
dome
doktor
dimitri
dental
delaney
Dallas
cyrano
cubs
crappy
cloudy
clips
cliff
clemente
charlie2
cassandra
cashmoney
camil
burning
buckley
booyah
boobear
bonanza
bobmarley
bleach
bedford
bathing
baracuda
antony
ananas
alinka
alcatraz
aisan
5000
49ers
334455
31051982
30051988
30051986
29111988
29051992
29041989
29031990
28121989
28071985
28021983
27111990
27071988
26071984
26061991
26021992
26011990
26011986
25091991
25091989
25081989
25071987
25071985
25071983
25051988
25051980
25041987
25021985
24101991
24101988
24071990
24061985
24041985
24041984
23456
23111986
23101987
23041991
23031983
22071992
22071988
21121989
21111989
21111983
21101983
21041991
21041987
21031986
21021990
21021988
20081990
20061991
20061987
20032003
20031992
1qw23er4
1q1q1q1q
1Master
19121988
19081986
19071989
19041986
18111983
18071990
18071989
18071986
18031986
17121987
17091985
17071990
17051983
16091990
15081989
15071990
15051992
15051989
15031991
15011990
14031986
13091988
13091987
13091986
13081986
13071982
13051986
13041989
13021991
1269
123890
1234rewq
12345r
1231234
12111984
12091986
12081993
12071992
1206
12021990
111555
11111991
11091990
11061987
11061986
11061984
11041985
11031986
1030
1029
1014
101091m
10041984
10031980
10011980
09051984
08071985
07081984
07041988
06101989
06061988
06041984
05091987
05081992
05081986
05071985
05041985
04111991
04071987
04021990
03091988
03061988
03041989
03041984
03031991
02091978
01071988
01061992
01041993
01041983
01031981
0069
zyjxrf
xian
wizard1
winger
wilder
welkom
wearing
weare138
vanessa1
usmarine
unlock
thumb
this
tasha1
talks
talbot
summers
sucked
storage
sqdwfe
socce
sniffing
smirnov
shovel
shopper
shady
semper
screwy
schatz
samanth
salman
rugby1
rjhjkm
rita
rfhfylfi
retire
ratboy
rachelle
qwerasdfzxcv
purple1
prince1
pookey
picks
perkins
patches1
password99
oyster
olenka
nympho
nikolas
neon
muslim
muhammad
morrowind
monk
missie
mierda
mercede
melina
maximo
matrix1
Martin
mariner
mantle
mammoth
mallrats
madcow
macintos
macaroni
lunchbox
lucas1
london1
lilbit
leoleo
KILLER
kerry
kcchiefs
juniper
jonas
jazzy
istheman
implants
hyundai
hfytnrb
herring
grunt
grimace
granite
grace1
gotenks
glasses
giggle
ghjcnbnenrf
garnet
gabriele
gabby
fosters
forever1
fluff
Fktrcfylh
finder
experienced
dunlop
duffer
driven
dragonballz
draco
downer
douche
doom
discus
darina
daman
daisey
clement
chouchou
cheerleaers
Charles
charisma
celebrity
cardinals
captain1
caca
c2h5oh
bubbles1
brook
brady
blue23
blue11
blitz
billbill
betsy
benny1
beau
beatles1
baura
barney1
barefeet
ballsack
bagpuss
backbone
ass
asasasas
apollo11
amature
altoids
abracadabra
963258
848484
765432
595959
456987
333555
31101991
31081989
31051986
31011985
30101987
30071992
30061989
30061985
29121988
29121984
29111987
29081987
29081982
29071986
29051987
29041987
29031982
28071984
28061985
28051988
28041988
28021989
27101989
27101987
27091983
27061990
27051991
26121987
26111984
26051990
26041988
26041983
25091992
25081987
250588
25051989
24041990
23091982
23071986
23061985
23051984
23021991
22446688
22091987
22091985
22061991
22051990
22041991
21121988
21091990
21071990
21071985
21041990
21021986
20101986
20072007
20061980
20051986
20021991
20011987
19071983
19021985
19011985
18061987
18061986
18011984
17121986
17111988
17031992
17021986
16111989
16061990
16011991
16011985
159263
15121985
15111986
15031987
14101991
14101983
14051987
14041991
14021991
1331
13081987
13071991
13061990
13031991
1237895
1222
1218
12121984
12101986
12091990
12081986
12041987
1111qqqq
11061988
11051989
11041987
11041986
11021990
1021
10101991
10081991
10021983
09876
09101985
09051990
09011990
08111983
08071986
08061986
08031988
08021989
07021987
06091989
06081988
06081986
06071984
06061990
06051987
06031986
06021989
05101984
05061983
05041986
04081985
04061990
04061988
04051987
04021985
04011990
03121986
03101985
03061984
02081975
02031970
02021977
01051987
01041989
01031980
01010101
zoomzoom
zerozero
yyyyy
wwwww
womans
vides
ulysses
turbos
trustno
trigun
trek
trash
toomuch
tonton
titfuck
tiamat
sweeps
surgery
suede
stiletto
starwars1
spleen
spark
skirt
sharpe
sexybitch
sextoy
sephiroth
riffraff
rhubarb
rhinos
renate
reeves
redheads
recall
range
raduga
pugsley
poophead
placid
photon
pertinant
penis1
paulpaul
panhead
ontario
onions
ollie
nemrac58
natalya
nadia
myXworld
mufasa
mortis
morten
mommy1
momdad
misiek
mike1
melons
manny
malaysia
mafia
legs
left4dead
leeann
karaoke
justi
josiah
jordan2
jesus123
interest
innocent
iceland
hound
hotgirl
hillbill
hazard
handbag
hallowee
hakr
goldeney
giulia
ghjcnjq
generals
gardner
gallaries
fussball
fuckme1
FUCKME
frenchy
flyers88
flyer
fiddle
fabulous
enrique
dudes
duckman
dondon
dipper
cummins
culinary
constant
cleaner
civicsi
citation
chen
champ1
chamber
cartman1
cambridg
bouncer
bosco1
border
bogus
blinky
blake1
bettyboo
begemot
bbking
aztnm
arsena
aol123
annaanna
Andrea
alvaro
alterego
alpha123
accept
918273
77347734
7412369
5683
55BGates
4you
31031990
30091985
30081989
30011992
29081988
29061984
29041986
29041984
29011990
29011988
28121990
28071988
280597
28051989
28041983
28011989
27091987
27091984
27071983
27061989
27051986
27011990
26081983
26041990
25121986
25111988
25081983
25021984
25021983
24081990
24061984
24021985
23061988
23041992
23031989
23021984
22081987
22031987
21121987
21091987
21081990
21061989
21041986
21011990
21011985
20111987
20061992
20051984
20021990
198
19631963
19091986
19011986
18101989
18091984
18011991
17081990
17061992
17021992
16051986
16041986
16021989
15081980
15051991
15031989
15031986
15021991
15011991
14785236
14111987
14091989
14091988
14051986
14031990
13131
13121989
13091990
13061989
13021984
123q123
123456w
123456789987654321
12071982
12061980
12031986
12021987
11121990
1106
11021988
11021987
11021984
1020304050
10111989
10101987
10071983
10051989
10051986
10041989
10021988
10011989
09061990
09041990
09011987
08081983
08081979
08031992
08021985
08011988
07111987
07061986
07041985
07031986
07021989
06111990
06111986
06081990
06071990
06071986
06051983
05081989
05081987
05071986
05071983
05051993
05051982
05041991
05041990
05041983
04121985
04111989
04031982
04021987
03111986
03071984
03051985
03021987
03011986
02101975
02061973
02021992
02011978
01092010
01091986
01041986
01031991
0001
z1x2c3v4b5
yinyang
xantia
wheeler
whatup
wazzup
wave
vincent1
victori
valery
tuxedo
ttttttt
trick
trample
things
thebeast
terrier
tazz
tango1
tampabay
tamerlan
susan1
surprise
sunshine1
stitch
standby
soldat
smartass
sliver
skilled
shark1
sexyone
serious
rustydog
rufus1
rrpass1
romeo1
rolex
riddle
rhfcfdbwf
revoluti
requiem
reloaded
redwine
redd
rapper
r2d2
pyon
pusyy
puppy1
pretzel
powerful
pollux
pokemo
pitchers
pinkie
Penthous
peabody
passmast
parkour
paragon
ownage
owen
oral
olemiss
nursing
notredam
notnow
nopassword
nicky
nevermin
nestor
natedogg
natchez
nanana
mustang2
motown
mazda3
mario66
mariel
marcin
mallorca
makayla
loverman
lookin
listen
liliya
libero
lian
lenochka
leland
lebowski
lavalamp
land
lake
kuan
korean
JOSHUA
joke
JENNIFER
jarrett
issues
invest
interacial
iiiiiiii
houston1
hotrats
hawks
hawkins
harriet
hardy
hardwood
harcore
grayson
golfgti
gogators
glitter
gizzmo
girlie
gilmore
geezer
gaymen
gamble
fungus
fruity
francine
fishtank
figure
estelle
encore
elmira
egorka
edmonton
edge
duckduck
dreaming
doughnut
doreen
donjuan
dirk
dickdick
diamon
darthvad
dank
dangerous
dan123
cyrus
custer
crescent
craving
crap
corner
copenhag
cook
cola
cocoa
clever
cleveland
civilwar
chess
chemist
cashflow
care1839
capitals
cantona7
budd
bowl
bong
boners
blunts
blobby
biohazard
bigtruck
bigjohn
bellagio
belkin
beach1
bama
baby123
auckland
athome
asswipe
anonymous
amiga
allday
alexi
admin1
acapulco
Aa123456
8inches
741258963
69camaro
5432
31071986
30071983
30041988
29101992
29091990
29071988
29041990
29031983
28121988
28121987
28121986
28081985
28061984
28041991
28041986
28031990
28021984
27121988
27051984
27041987
27021986
27011985
27011983
26121985
26121984
26091985
26021990
26011989
25091984
25041984
25041983
24121990
24121984
24101987
24011989
24011986
23071988
23021987
23011992
2212
22101988
22091983
22081990
22081985
21071986
21071983
21061987
21051989
21051983
21011986
20121985
20111984
20071985
20011985
19101989
19101982
19081991
19031990
18081989
18051982
18041988
18041983
17111989
17111982
17101991
17091991
17051993
17051991
17011986
17011985
16081985
16071986
16061984
16021982
15121989
15111987
15111985
15101983
15081984
15041983
15031984
14101989
14081986
14061985
14031985
13121990
13111986
13111985
13101990
13101985
13081988
13081982
13071992
13051991
13051988
13041991
13031992
13031990
13021992
1234qaz
123456g
12345677
123456123456
12061990
12061984
114477
112233445566
111aaa
11101990
11081985
11081984
11081983
11031991
11031990
11031987
10121991
10121989
10111983
10071991
09051983
09031991
08091988
08081985
08031991
07031988
07031985
07011989
06111984
06071988
06071985
06031988
06031984
05121985
05121983
05101986
05061987
05051988
05051980
05021989
04121987
04121986
04051990
03101983
03081984
03021982
02101982
02101974
02091979
02091974
02071991
02071974
02021974
01111990
01091984
01071989
01061985
01041981
01041979
010181
01011950
zach
z12345
xxx
womam
waterman
waterfal
wanrltw
vegitta
vaughn
uuuu
turtles
trueblue
trinity1
trinitron
trenton
totoro
tortoise
topolino
ticklish
think
tetris
sweetheart
supersonic
strife
strelok
stanley1
source
sonora
sonic1
socks
smurf
smother
skolko
skipper1
simons
shitshit
shakur
seductive
screwyou
sashka
sandra1
salsa
riversid
riverrat
ringer
richar
redlight
rambo1
raining
Qwerty123
qweasdzx
quick
qqwwee
pro100
prime
powerman
pooky
poiu
player1
pic\'s
phish1
parlament
panic
pack
outsider
orgy
oaktree
noel
nightwin
neil
natalie1
monkeyboy
mindy
migue
metoo
messenger
menthol
memememe
marauder
makeitso
madagaskar
londo
ljxtymrf
liza
kikimora
kathy1
kamilla
kamikadze
kakashi
jupiter1
ismail
integral
ibrahim
husband
HUNTER
houhou
hooyah
holla
hemlock
harmon
harle
happines
hand
hammer1
greywolf
gone
godbless
gizmodo1
gigi
gareth
ganja
galary
freddy1
foreplay
follow
fisherman
feline
favorite
exeter
espana
eighteen
dynamic
downhill
doit
dixie1
dimadima
dilbert1
deltas
deerhunt
dasani
cypher
cyclones
crispy
coolhand
converse
computer1
comeon
clint
Christin
chewbacc
chappy
cbr900
capcom
calypso
calling
BUSTER
buford
bucky
boroda
blueberr
blah
bismark
bettina
bendover
bedlam
basil
baboon
attract
asshol
asdfqwer
animated
andrews
amelie
alfonso
alexa
aircraft
ahmed
999888
902100
8765432
789632145
56789
56565656
444555
32323232
31121992
31081985
31071985
31051990
31011983
30071990
30061986
29091986
29071990
29011983
28101988
28091984
28081984
28071989
28061990
28051981
28031984
27121986
27081989
26111987
26051987
25121982
25091988
25071989
25071986
25051992
25051990
25011991
25011988
24121985
24081987
24071989
24061990
23111990
23081986
23061983
23031988
23021990
23011989
23011988
23011984
2233
22111991
22031990
22021984
22011991
21212
21121984
21031991
21011992
2012
20091984
20071990
20071981
20061989
20051992
20041981
19601960
19121986
19121985
19101983
19071985
18011990
18011989
17121990
17081992
17081988
17071991
17071984
17041990
17031991
17021988
16111987
16031987
16021983
16011990
15101987
15081985
15021988
15011992
14121986
14111989
14091982
14071983
14061982
14021988
1357908642
13121984
13081990
13081984
13021989
1236
123456789r
12091987
12071985
12071983
12051993
12041985
1138
11111983
11111979
11091983
11081992
11071984
11041988
10121979
10111988
10111981
10091989
10091988
10081988
10041982
10021985
09121983
09011991
08061989
08041988
07081989
07071986
07071980
07041986
07021990
06101991
06081985
06071987
06031989
05101983
05071991
05071990
05011990
04111986
04081989
04051983
04041984
04011988
04011987
03101989
03101988
03091991
03081990
03081988
03071989
03061989
03051993
03041990
03031989
0303
03021989
03011984
02111989
02081990
02081972
02081971
02061992
02061975
01081980
01071985
01061984
01051983
01021986
01021980
zxccxz
zurich
yellow1
wonderfu
whores
weller
websolutions
websol76
weapon
visitor
vincenzo
tttt
triplex
trey
timoxa94
tictac
tgtgtg
tennis1
teensex
tbird
tata
Tasty
talk
summe
stoppedby
stanton
spunk
sprocket
spook
spiffy
soulfly
softtail
soccer11
slash
simple1
sickboy
showing
sentry
scouts
satchmo
sasha123
sasa
sapphic
rodrigo
ripped
rhjkbr
rfhfvtkmrf
reuben
redone
qian
q1q2q3q4q5
popcorn1
poop123
pitcher
pilgrim
persian
opus
ophelia
onlyone
ocelot
nokia5800
nnnn
nestle
nachos
myspace1
myporn
mustan
mouses
mouser
moto
mongo
melani
meier
maximka
matri
matisse
mashka
martian
markmark
margot
manunited
manu
mangos
magic123
lululu
ltkmaby
love1234
lock
lizzard
lilwayne
lennox
lauren1
LasVega
laserjet
laser1
lancia
kontol
knight1
kismet
Kinky
Killer
kappa
julio
jordon
johnny1
jetta
jehovah
jarrod
huskers1
humphrey
hotel
hookers
homepage
holger
guan
griffith
greenman
greedisgood
golfpro
gogogogo
glover
giovanna
getoff
gerry
gavin
gateway2
gangbanged
funk
fuckme69
frosch
frisbee
freestyle
foreskin
foofoo
fishcake
field
fidelity
festus
dunbar
dtkjcbgtl
dougal
dogfart
diva
dipstick
dipset
deadspin
davedave
darkone
daredevi
cullen
corinna
continue
color
chachi
cfvceyu
caracas
bukowski
blonds
blazers
blackbird
blackberry
bizzare
bismarck
bertram
beebee
beckham7
becca
beavers
beat
bauhaus
BATMAN
barrage
baronn
baltimor
baddest
babybear
azrael
aviator
ass123
aside
asdfg123
apricot
analog
althea
allen1
alain
aimee
agassi
abraxas
aaa123
a1a2a3a4
999000
99762000
986532
918273645
852258
7grout
741258
3535
31101989
31051988
30061982
3000
2hot4u
2929
29121985
29091991
29081983
29071987
29061987
28111987
28111986
28091992
28091985
28061983
27101990
27071984
27051989
27041989
27041988
27031985
26091991
26091984
26081985
26071990
26041984
26021985
26011981
25121989
25091985
25051984
2501
24101985
24071988
24071986
24051987
24051986
24041992
24041991
24021987
24021986
23101988
23081984
23041990
23031985
23021993
22111989
22101991
22041993
22041990
21091988
21091986
21091984
21051985
20spanks
20091983
20031984
20011991
20011984
1z2x3c4v5b
1q2q3q4q
1911
19101993
19081985
19061986
19061984
1906
19041992
19041987
19031980
19021982
18081986
18071988
18051985
18031981
18021993
17101990
17091984
17021990
17021982
16121985
16121982
16111983
16091991
16061992
16031985
15111991
15111990
15101992
15091990
15091983
15071984
15041985
15031985
14121987
14101985
14091991
14081991
14081989
14031984
13121988
13071983
13061984
13061983
13051989
13051985
13011985
13011981
123456v
123456d
123456987
12101987
12051992
12041983
12031989
12021986
12011988
1126
11101987
11101985
11081982
11071983
1107
11041983
11031984
11031982
11021991
11011980
10111987
101090
10101993
10051985
10051983
10031986
10031985
09101986
09071990
09071984
09061989
09051985
09011985
08061990
08041989
07101985
07091985
07031991
07021986
07011988
06101986
06061989
06061982
06051989
06031985
06011987
05051992
05051983
05031988
05031986
04121988
04121984
04071983
04051984
04041995
04041989
04031990
03091986
03031983
02061970
02051974
01111987
01081988
01071980
01031987
01011961
000666
000000000
zxcvb123
zulu
zone
ziggy1
zelda
werwer
werter
wayne1
warwick
wachtwoord
vvvvvvvv
vvvvv
volleyball
virago
valleywa
union
trumpet1
trooper1
tribble
times
thinking
therapy
tessie
termite
tammy1
taichi
taffy
sylvie
Sunshine
suckcock
stopit
squirts
sopranos
sluttey
silicon
shot
shine
sebora
seadog
schumi
sarasara
roxy
rosewood
rhfcjnf
rfrfrfrf
rene
randolph
ramjet
qwerty13
qweasdzxc123
prophecy
princess1
prayers
pjkjnj
pimpdaddy
peavey
pearl1
pass1
paperino
paisley
opiate
objects
noles1
noles
nightowl
Nicole
newuser
negative
naughty1
myworld
mustang5
montana1
mogwai
mini
metro
metal1
mercer
melisa
mazda323
mastermind
marbles
mantra
MAGGIE
magenta
locust
lockout
line
lehjxrf
lawman
larsen
killian
jurassic
jimbeam
jefferson
James
italiano
hydro
horton
hilltop
hhhhhhh
henrik
hellas
hejhej
heavenly
hamper
halloween
ground
graduate
godiva
gigabyte
gentle
garlic
galileo
fudge
freedo
forbes
flesh
fivestar
export
estrell
equinox
england1
emanuel
elway
eldiablo
ekmzyf
done
diana1
density
denied
danish
dani
crumbs
creepers
CORVETTE
cool123
commander
climbing
ciaociao
chickenwing101
case
camero1
buddydog
bucker
bremen
bradley1
bp2002
bluejay
bisexual
Benjamin
asses
aragon
angell
amatory
abdullah
Abc123
9111961
895623
7878
777555
7474
6789
515051
3825
31101986
30101990
30101984
30051984
30041992
30031989
30011983
29101991
29101985
29011992
28111984
28091990
28091987
28091982
28051983
28031986
28021981
27071991
27071982
27041993
27031983
27011986
26121990
26121983
26101989
26101984
26091989
26091988
26031992
26011993
26011987
25252
25101990
25101986
25091986
25031988
25021987
25021978
24101980
24051985
24021990
23232
2312
23111985
23111982
23091988
23091983
23081990
22111982
22101985
22051980
22041983
22011989
214365
21121980
21041989
21021984
21021983
21011987
20081987
20062006
20061981
20021981
1qazxsw
1million
19611961
19091992
19081988
19061989
19041988
18111989
18111984
18091991
18081987
18061988
18041985
18031993
18021982
17111986
17081984
17011701
16121989
16101985
16091986
16081988
16071983
16041993
16041990
16041984
16031991
15081987
15071989
15061983
15041993
15041989
15041982
15021989
14121988
14111988
14061984
14041989
132132
13121986
13111988
13071988
130680
13051983
13031985
13011984
13011983
123456789v
123456789o
1234567890z
12111987
120986
12041994
12041984
12021980
1202
11121984
11111982
1105
11021993
11011985
11011982
10121984
10101983
10091991
10051993
10051984
09121987
09071987
09071986
09051988
09041988
08101989
08061988
08031983
07121987
07081982
07061990
07051989
07051988
06121988
06111985
06091987
06051990
06041989
05121986
05071989
05061985
05041984
05021991
05021985
05011988
04121982
04091991
04091987
04081986
04021988
03101984
03091984
03081992
03071983
03061992
03051989
02121990
02121983
02041970
02031993
02011974
01101985
010989
01081991
01071983
01041982
01031990
01021991
000999
zxcvzxcv
zinger
youknow
wsxedc
worker
woodman
Williams
willi
willem
willard
whoknows
whales
wertzu
website
wdtnjxtr
waldo
vfcnth
vbienrf
underwear
unbelievable
torture
topsecret
thirty
Taylor
taylo
tadpole
Sweet
surveyor
squerting
spooner
spock1
solace
smithers
smile1
smalls
slipper
slimjim
shoe
senate
sealteam
sarita
ruthie
root
ronaldinho
rice
reveal
RANGER
quant4307s
qaywsx
prototype
protocol
princesa
prague
poppy1
pizzahut
pharao
peddler
passord
oswald
olympia
ntktdbpjh
nokia123
nicetits
muffy
mpegs
mousey
mississi
mikkel
midland
merchant
mendoza
mart
mamochka
mailru
lunatic
lucky123
lourdes
London
libertad
legman
kristie
kenzie
kenny1
justice1
jonesy
instinct
infected
indon
indain
ilya1234
iiiiiii
housewifes
honesty
highlife
heyyou
hatter
hartford
happyman
hannes
hancock
graves
goodyear
godspeed
glenda
gizmos
getlost
gators1
fynjirf
fuller
fresno
frazier
foxfire
flvbybcnhfnjh
flanders
fishy
fighting
ender
elmo
edcrfv
eagle2
dtxyjcnm
dresden
divers
dinger
dingbat
dfytxrf
dfhdfhf
demon1
decimal
daredevil
DANIEL
DALLAS
daffy
cool12
comets
clean
chitown
celina
candies
came11
bustle
buddies
brenna
break
bramble
bite
bismilla
bigbucks
bibi
benton
benji
bdfyjd
batista
bandit1
Bailey
baberuth
axio
aspirin
asdasd123
arctic
angel2
altair
alessand
alcatel
aladdin
access99
abacus
aaaaa1
8888888888
828282
707070
6669
3rJs1la7qE
34343434
31121983
31031986
30111986
30101986
30081990
30071985
30031987
30011980
29121986
29111983
29091985
29091982
29051988
29051986
29051984
29031989
29031986
29021988
28111990
28071983
28051992
28041989
28031991
28031988
28031983
27101992
27071990
27071985
27061984
27021987
26111989
26061983
26031985
26021989
26011988
258000
25121990
25111989
25111986
25041989
25041980
250388
25031992
25031986
25021990
25021989
25011987
24681012
24121982
24111983
24091990
24081986
24061989
24021989
23071984
23061980
23051988
23041985
23011991
23011982
22121982
22111990
22101987
22101981
22041989
21121992
21061990
21051987
21051984
20121987
20111985
2011
20051981
20041992
20041984
20031980
20021983
20011981
19121987
19081983
19021988
18101990
18101988
18081990
18071983
18021991
17121983
17101992
17091986
17051986
17031988
17031984
17031983
17021983
16111986
16101989
16081991
16071988
16071985
16061989
15121990
15121986
15101984
15071992
15061987
15051982
15031992
15021987
15011981
14789
1475369
14725
14111990
14091986
14081982
14061990
14041984
14031987
14011991
13071993
13051992
13041984
13031980
13011993
124038
123581321
123456as
123321123321
1217
12121981
12121977
120786
12051981
12041989
12011991
11111989
11111988
11091987
1108
11071990
11051991
11031992
11021992
11021981
10121982
101080
10101992
10101982
10071984
10041985
09121985
09121982
0909
09071988
09061991
09051981
09031990
08101987
08101980
08061992
08061985
08021991
07101989
07091987
07081992
07061985
07041990
07041983
07021984
06101987
06101985
06091991
06061983
06051985
06021988
05111992
05091985
05081985
05031989
04111992
04061982
04051989
03121985
03091987
03081987
03071992
03071990
03051984
02091972
02081978
02041991
02041990
02031995
02031976
02021993
02021975
01121985
01121984
01101990
01091980
01091979
01081986
01071991
01061979
010190
010170
yorkie
yfcntyf
wiccan
vodafone
vixen
vicky
vgirl
vfhujif
valeriya
trista
trent
total
tobydog
titman
timur
tickling
tequier
teller
teaser
tatjana
SUPERMAN
stooge
STEVEN
starlight
splendid
special1
sophie1
sokolova
smooch
skydiver
silk
sierra1
shurik
shredder
seaside
saxophon
sammys
salvatore
sable
rubicon
rotary
rockrock
rocco
roadway
rjhjdf
rjcvjc
ribbit
rhythm
rhino1
racers
qpalzm
pusssy
pulled
puffer
powpow
pounding
poon
playboy2
plane
place
pisser
pissed
pinto
piggies
petrovich
patrik
pasha
paradis
paige
osprey
openit
oneone
nian
nbvcxz
nate
nancy123
mytime
morena
MONKEY
mona
molly123
mizuno
mimosa
mike23
maxpower
maxi
marcella
malinka
malika
Maggie
loveis
loop
locoloco
lizzy
livewire
lipton
lionheart
lesbain
lahore
labia
kurtis
kubrick
kontakt
keith1
kara
joystick
joelle
jingles
jennifer1
jeepers
info
infamous
image
hugoboss
hotlips
hospital
horatio
hogan
hero
Groupd2013
golfnut
godawgs
girlies
gianluca
ghbdtnrfrltkf
ghbdtndctv
getit
gdtrfb
garner
fujifilm
fringe
freaked
frankie1
fmale
fleming
flathead
fisherma
fffffff
feathers
favorite2
farida
fantasies
famil
experience
envelope
dust
Drunk
dragonfly
doodles
donna1
dicker
desktop
debra
dealer
dasha
darkelf
cumm
cornhole
corina
cooper1
coochie
close-up
Charlie1
charle
chadwick
carsten
carlos1
canine
canada1
cali
caddy
bundy
bullit
bracken
bourbon
blueberry
blink
blackhawk
binder
bikers
bigblack
bigal
benjami
bengal
belair
beethove
bandi
antonov
anthony7
andyandy
amonra
alyson
alexxx
alexus
alexander1
address
acclaim
aaabbb
aaaaaaaaa
a1b2c3d4e5
987654321a
919191
85208520
748596
74123698
31101988
31071983
31011989
30121984
30111990
30111989
30071987
30061981
30051992
2sweet
29091980
29081986
29041992
29031991
27101986
27081985
27071989
27071986
27051992
27051985
27031990
26111986
26021988
25121983
25111992
25031993
24051979
24031985
24021983
24011992
24011991
24011983
2369
232425
23121983
23101990
23091994
23081991
23081988
23041989
23031991
23031980
23011980
22121985
22101989
22101983
22031989
22021992
22021987
22011993
22011987
21111992
21091985
21071994
21071982
21061983
21031981
20121990
20121982
20081988
20081985
20081984
20042004
20031983
20021992
20021989
20021987
20021980
1qaz2wsx3edc4rfv
19121982
19111984
19081992
19081990
19021987
19021986
18121992
18111988
18071981
18061992
18061984
18051992
18051986
18041987
17081989
17061985
17061983
17051992
17041984
17031985
17021991
17011991
1664
16111984
16101992
16081989
16061983
16041987
16011983
159753456
15081983
15071991
15061990
15051983
15041990
15041986
14111984
14111982
14061983
14051993
14051985
14021992
14021984
13121987
13091985
13081991
13011986
123456c
1233
12121980
12091983
12081989
12041978
12031991
12031984
1177
1127
1113
11121989
11121981
11091988
11051985
11051982
11051979
11041993
11031989
10121990
1009
10031992
10031984
10011987
09101988
09091991
09091987
09071991
09061986
08121989
08091989
08081992
08071983
08061984
08021988
08011987
07081983
07051992
06121982
06071989
06051988
06041990
06021984
06021983
06011991
06011986
05121989
05111982
05031984
05021993
04111987
04101988
04091985
03091990
03051981
03051979
03041988
03041985
03031994
03021990
03011990
03011985
02121988
02121986
02121981
02091990
02041971
02031972
02031971
02022009
01121989
01101986
01081984
01061989
01041991
01041984
01020
001122
****
zebras
yaroslav
Yankees
worm
woods
womble
wage
waffles
volvo1
vince
vantage
vampire1
tucson
tribe
treetree
traktor
tonytony
taztaz
swiss
survey
sugars
storms
stokes
starfox
star123
squid
smirnova
slava
slapnuts
skunk
sizzle
shimmer
shaker
scrotum
sandberg
samuel1
samir
russ
rowing
roosters
romania
rocky2
riley1
rfgbnjirf
redleg
reboot
rebelz
rams
quake
punani
puddles
profile
producer
PRINCESS
poster
portia
poisson
plants
pictuers
pictere
picnic
picher
pennywis
peanut1
paulin
passfan
p0o9i8
orgasms
nosferatu
norfolk
nono
noah
nnnnn
nfhfrfy
newness
neutron
nathanie
musician
morgana
moonman
monste
monkey69
meteor
mercury1
meggie
medic1
mainland
Madala11
ludacris
luckyme
lovehate
lonnie
locutus
lockerroom
loader
lily
letsfuck
landmark
lacoste
kitties
kick
kakarot
juju
jojojojo
Johnson
jennings
jarjar
janjan
jachin
inna
indira
hydrogen
huan
horsemen
honest
hippo
higher
helios
harpoon
hackers
goofball
gerber
georgina
gaylord
garrison
fucks
froggie
francisco
flowe
faraon
eyes
esprit
eloise
ekim
ejaculation
dunhill
dragon123
drag0n
dominique
dogmeat
dive
dirtydog
dima123
didier
devilman
daydream
dasher
darian
daniell
daddys
crazyman
corps
contour
consult
comp
catfight
carpediem
carola
carmine
carme
canton
canary
buster12
buffa
buddy2
bucks
bryan1
browndog
bread
Brandy
boston1
bonovox
bmw318
bmw2002
blunt
blackops
blackice
Black
biguns
bigjim
big1
beverley
bellaco
beerme
basement
band
bajingan
badboys
badabing
ayanami
audia6
atreides
Ashley
asdas
argyle
architec
ankara
Amanda
allah
advanced
abc123456
a1s2d3f4g5
9874123
666333
6661313
651550
5151
31121982
31071988
30111982
30101985
30091987
30081986
30071991
30071982
29111985
29071993
29051991
29011991
29011980
28111982
28101991
28091988
28041990
28021988
28011991
27121990
27121981
27111992
27111984
27081988
27031984
27021985
26071985
26061990
26041987
25111985
25081994
25071984
25051986
25051983
24111988
24111985
24111982
24091988
24091984
24081985
24051991
24041987
24031989
24031981
24031980
24021984
24011988
24011984
23051989
23041984
23041983
2300mj
2244
222111
22061982
22051985
2205
22021994
22011990
21121991
21101980
21091991
21081991
21081988
21081986
21061991
21041988
21041983
21031992
20101984
20101982
20091985
20021993
1Michael
19621962
19091987
19091980
19071991
19041993
19041989
18121988
18111985
18071991
18051984
18041984
17091981
17081987
17061982
17041988
17031986
16091992
16081980
16061981
16041992
16041989
16031992
16011988
15121984
15101985
15061993
15051993
15021984
14071989
14061986
14031991
13111989
13101986
13091982
13081983
13041986
12349876
12345d
123456f
12345687
123456789123456789
121121
12091989
12091985
12061989
12061985
12051983
12041982
12011992
1110
11081991
11081980
11061992
11061980
110442
11041992
11001001
10241024
10081981
10011985
0o9i8u7y
09111988
09111983
09101984
09091985
09081986
09081984
09031992
09021987
08111987
08081984
08051983
08041992
08041990
08031989
08031980
07121984
07111982
07101983
07081985
07071994
07061991
07051986
07011980
06081991
06081983
06031987
06011984
05071987
05031992
05031981
05011989
04101992
04081992
04081982
04081978
04071985
04051986
04041992
04041982
04031984
04011986
0311
03081985
03071980
03061991
03061990
03021992
03011992
02121985
02101972
02101970
02051971
02041992
02031992
02022010
02021972
01121980
01091990
01051992
010185
01011996
zxcvasdf
zoomer
zimmer
wyatt
wrinkles
wifes
wendell
wdtnjr
warcraft3
vulva
visited
violator
vika
verena
utjhubq
tugboat
tracy1
toasty
titi
tickler
thumbnils
terran
tangerin
tailgate
tabatha
sweeney
suntzu
stripes
stonewal
spiderman1
sometime
slow
sleeping
skeleton
sickness
shield
shanno
shane1
sexymama
seaman
scorpions
satellite
saibaba
ruth
rugrat
romario
rochard
return
rapier
qwedsazxc
quaker
popopopo
piston
pinch
pianos
paxton
pavlik
passcode
orang
ooooooo
omar
olympic
ohmygod
offspring
offroad
odin
nothing1
nokia5530
nnnnnnn
nimitz
niggers
Nicholas
nexus6
nassau
nash
mygirls
murphy1
motocross
monterey
misses
minnesot
mike1234
methos
meonly
melanie1
marcela
mannheim
macaco
load
livelife
lionhear
linux
lighthou
lfybkf
letme1n
lapochka
lakshmi
konyor
kobe
knickerless
kelli
karl
kaka
jupiter2
julia1
Joseph
josep
jolene
jkjkjk
jian
jesus777
jesse1
jediknig
japanees
icecold
hybrid
husky
horror
homely
hocke
hobart
hillside
gutter
gulnara
guillerm
gucci
graywolf
goofy1
goats
GINGER
gfynthf
gfgfvfvf
gayboy
gaucho
garland
Gandalf
galway
fuzzy1
forester
firestorm
firedog
finalfantasy
fernande
fantom
euphoria
euclid
estate
escorpio
edwin
earthlin
duffy
dork
dorado
divx1
dewalt
devine
deathnote
darth
dabulls
craven
cousin
court
corbin
cooking
contortionist
confirm
comcast
cnfkrth
cheesy
charge
calvin1
caleb
buddys
bluestar
bloke
block
blender
bionicle
billabong
bernardo
Belly
beavis1
beating
bassoon
basic
b12345
audi80
asthma
asdfgh1
archery
aqwzsx
anytime
anton1
anfisa
android
aliali
alert
adelaide
aassdd
aaaa1111
963258741
911turbo
6uldv8
666555
567567
4949
42424242
333999
3141592
31101985
31071989
31071984
31011992
30091988
30091983
30011993
2wsx3edc
29101990
29071982
29061982
29031987
28111989
28101985
28091993
28091986
28071993
28071982
28061989
28031989
27121989
27111986
27111982
27081987
27051988
27041983
27011982
26121986
26111978
26101988
26101983
26041989
26031982
26021986
26011985
25111990
25091983
25071992
25061984
25051991
25041992
25021994
25011983
24111992
24111991
2411
24051988
24041989
23121984
23101981
23091984
23071992
23071981
23021982
22111986
21081980
21061980
21051979
21021992
21021991
210187
20202
20121984
20111989
20081989
20071983
20061985
20041987
20041980
20031989
20021982
20011986
1a1a1a
198888
19121978
19051990
19051989
19011990
19011988
19011981
18121986
18081982
18061993
18061982
18051991
18041989
18031989
17111979
17101988
17101985
17051985
17031989
17011992
16101984
16071989
16051991
16021991
16021986
16011982
153759
15121993
15071981
15071980
15041984
15011984
14121991
14121984
14121979
14111991
14101992
14091984
14081992
14081987
14071985
14011990
13101989
13091989
130588
13041990
13041985
13031988
13031983
13021986
13011991
13011990
123qwe123qwe
1234abc
12345123
1219
121288
12091982
12051982
12041977
12031982
120288
12021989
12021983
12011986
11121983
11121980
11111984
11101988
11101982
11071991
11061983
11041980
11031985
11031980
11011988
110011
10121988
10111985
10081993
10081986
10081982
10071980
10061991
10061990
0987654321q
09121989
09111985
09091989
09081990
09071985
09031989
09031986
09031981
09021990
09021986
08121983
08111986
08071990
08041982
08041980
08031993
08021992
07121992
07111986
07091984
07091983
07081990
07081981
07071992
07051985
07041984
06021981
05111991
05111989
05111984
05061984
05061981
05061980
05041989
05041988
04101984
04101980
04091990
04081983
04061985
04031989
03121990
03051991
03031982
03021993
02111990
02111985
02081991
02071973
02011972
01111989
01111984
01101989
01061982
01031982
01021994
01021984
zhan
zardoz
z123456
youyou
xyzzy
xxx777
woodwork
winwin
winters
winter99
wednesda
waterski
w00t88
vivid
vfpfafrf
vflfufcrfh
vfhbyjxrf
uuuuuuuu
tyrant
trout1
troubles
travis1
transexual
tonya
toad
tires
tiptop
thumper1
thetruth
terry1
taipan
swifty
susieq
supply
SUNSHINE
striper
strat
stooges
stinks
steven1
stern
Sparky
spamspam
spain
shop
sharma
sexy123
sephirot
sdfsdf
scooby1
scirocco
sativa
sarajevo
sanjay
salinas
saffron
sabre
rushmore
rodrigue
rockey
ritter
revival47
recon
ramada
qazqazqaz
qaz123wsx
qawsedrftg
punkass
priyanka
privacy
pornographic
pommes
pokey
pippen33
petite
paladin1
pakpak
pakista
orbital
openme
oldfart
nurlan
nineteen
nikon
newproject2004
nero
needle
nataha
myfriend
muschi
muffin1
motdepasse
mikado
midori
maurizio
mathias
masturbation
marty1
marta
maker
mahalo
lux2000
lovejoy
litle
libido
letmesee
leonidas
leaves
lamborghini
kraken
komputer
klaus
kickflip
katelyn
justinbieber
jumanji
John
joan
jkljkl
jewell
jessi
Jackson
internal
insecure
india123
Iloveyou
ilovepussy
hugetits
hotspur
hoochie
honeybun
hgfdsa
henti
helsinki
helium
Hammer
goose1
gocats
gagarin
fuzzball
fullback
From
freewill
fran
flint
fister
fhvfutljy
fastcar
ezekiel
evilone
editor
durham
dope
dominick
diver1
disaster
dinero
dfcbkbcf
dawgs
darrel
danilka
Danielle
daniella
crane
cowboyup
couples
corn
core
corazon
comicbookdb
code
cocacol
chowchow
chingon
checkmat
CHARLIE
cesare
cerebus
caution
carlisle
campus
camp
calendar
butch1
businessbabe
bulletin
breath
bonghit
blaze1
biteme1
bigred1
bernice
bergen
before
beeline
beef
bazooka
batman12
basketbal
baggies
BaBeMaGn
bababa
attorney
assmunch
as123456
angel666
amour
amor
allstate
allison1
alex01
alesha
aleksei
alatam
AAAAAA
987789
5757
4271
31081987
31031985
30111988
30091986
30081982
30061992
30061980
30061979
30051981
300465
30011988
29121989
29121982
29101986
29101982
29091988
29041982
29011993
29011989
28071991
28051991
28051984
28031985
28021991
28011984
27731828
27101985
27051990
27031988
27021984
26111992
26081989
26081988
26071983
26071982
26051993
25101991
25101987
25101985
25061992
25061988
25041990
25031980
250185
25011989
25011982
24091989
24091987
24091985
24081982
24031984
24031983
24021993
23121990
23121989
23121982
23101986
23101985
23091992
23081985
23041993
23041982
23011987
2277
2255
22121988
22121984
22121978
22111987
22101990
22091981
22071981
22011982
21111984
21071988
21071984
21051993
20091989
20091987
20051991
20041983
20011979
1912
19091984
19081982
19071984
19061982
19051988
19051985
19051977
19041990
19021993
19021984
19011993
18121979
18101986
18101983
18091989
180888
18081992
18071979
18061989
18061981
18051993
18031985
18031982
18031980
18011993
18011992
17121993
17121992
17091983
17081986
17051981
170484
17031993
17011989
17011983
16121990
16121983
16111992
16081984
16041978
16021984
15101982
15081992
15071982
15061992
15051988
15041980
15021993
14121985
14111985
14101990
14051991
14051982
14011983
1324
13121982
13111982
13101984
13071979
13061988
13041983
130390
13011989
123412
1229
12101983
12081994
12051980
12041980
12021993
12021982
12011993
12011979
11101984
110686
11041974
11011986
10111991
10111990
101086
10101981
10101975
10091992
10091980
10081984
10061988
10041992
10041979
10021984
10021982
09101991
09091990
09071981
09061988
09061983
08091987
08091986
08091985
08081981
08071984
08071982
08051992
08041984
08021984
08011989
07101988
07101986
07091989
07051984
07041980
07021988
07011985
06091985
06081989
06071982
06051991
06021992
06011989
05121984
05111983
05101990
05101989
05081991
05011985
05011984
04101989
04101986
04101977
04071982
04061980
0404
04011989
03121987
03111984
03101979
03081983
03051990
03031981
03021984
03021979
02121992
02101990
02091991
02071972
02071970
02051991
02011973
01101984
01101979
01081987
01081982
01071978
01051993
01051984
01021995
01011998
zorro1
yeahyeah
xxxzzz
www123
wrigley
worship
worlds
winfield
wilma
WILLIAM
whale
weewee
weenie
waiting
voltron
vivitron
vicious
vfhnsirf
vegas1
vbifyz
vanity
ursitesux
trousers
tools
ticktock
telecom
tammie
tahiti
table
swatch
swampy
susie
survival
surfsup
star12
spiders
sperm
sonja
snyder
smoke420
smith1
sinful
shiva
shitter
ShitHead
shelter
shells
sharpie
shakes
sfgiants
seville
seth
seawolf
schubert
room
robots
rising
release
rdfhnbhf
ranetki
raiden
racer1
pussy4me
pushok
present
praxis
pounded
plokij
phreak
PEPPER
password01
panache
oscars
orpheus
okinawa
nocturne
newstart
newone
nermal
nathaniel
my3sons
montoya
monolith
momsuck
mojojojo
moimoi
mistake
milfnew
mike69
metallica1
messier
mdogg
maxpayne
maryam
marlins
magdalena
macgyver
lynette
lukas
loyola
losangeles
loomis
lolololo
lllllll
Liverpool
lioness
lighthouse
lexus1
lesbean
leonie
leeloo
lbtest
laughing
laker
ladyboy
lacrimosa
kookie
koleso
kissmyas
kareem
karamba
johnnie
jigga
jeffrey1
jaguar1
indy
imtheman
iiyama
ibilltes
iamcool
hustle
hummel
honduras
homebrew
HOCKEY
hellno
heeled
heavy
hawthorn
grinder
giants1
gabrielle
fzappa
futyn007
funtimes
fruitbat
frogfrog
friday13
frenchie
forsberg
forge
fordtruc
footman
fishface
falling
extensa
evans
evangeli
esteban
embalmer
elpaso
elodie
elevator
duracell
dominika
dizzy
diplomat
dima1995
diedie
Diamond
diamante
delboy
dante1
dallas22
custard
csyjxtr
csyekz
crown
crosby
creed
costanza
corvet07
cortez
cornelia
coffees
cobra427
clueless
cjytxrf
ciao
christo
chewey
chevys10
cheeba
chat
cazzo
catfood
carling
capoeira
cantor
cacaca
bunnie
budlite
bravo1
bopper
bobobobo
binky
billows
BIGDADDY
belize
Barney
avanti
athletic
astro1
ASSHOLE
armored
angelit
angela1
ameteur
amalia
aerosmit
adventure
adrianna
administrator
addicted
acid
aceman
abcdefg1
abbey
837519
7410
630112
615243
3edc4rfv
31081990
31071991
31071982
31071980
31051977
31031982
30121990
30101991
30091992
30081988
30071989
30071979
30051991
30041990
30031985
30031984
30011989
29121981
29111982
29101984
29091984
29071981
29061991
28111988
28091989
28081988
28051980
28031981
28011985
27121982
27091988
27041986
27031993
27031991
27011987
27011981
26081987
26051985
26031980
26011991
25121988
25121984
25111982
25111978
2510
25071978
25051981
25041986
2504
25031989
24111981
24081984
24031991
231287
23121991
23111988
2311
23101992
23081992
23071989
23051980
23041996
23021977
22121992
22111983
22081981
2208
22051984
22051982
22041992
22041984
22031981
22011984
21121978
21111988
21101984
21101981
21081989
21061993
21061992
21041984
21011984
21011981
20091990
20081982
20071993
20061982
20011992
20011980
1Qwerty
1a2s3d4f5g
19111988
19101988
19101985
19101984
19091985
19081984
19051981
19021983
19021980
18181818
18111990
18101991
18091983
18041992
18021989
17121991
17101980
17071988
17051979
17041989
17011984
16091984
16081990
15101989
15091986
1500
14121990
14121983
14111983
1411
14101984
14081984
14051992
14051981
14051977
14041982
13121980
13111991
13101993
13101983
13071994
130686
12locked
1234KEKC
12345w
123456y
1234567aA
1213141516
121281
12121983
12111981
121088
12091984
120488
12041993
12011995
1134
1130
1128
11111978
11101989
11081978
11041989
1100
1019
101077
10101984
10061983
10031983
10021993
10021990
10011001
09091984
09061987
09051991
09051989
09051975
09041991
09031985
08121985
08121984
08121982
08101985
08091984
08081982
08061983
08031990
07121988
07111985
07101990
07091986
07011986
06121989
06121986
06081992
06081984
06081979
06041986
05111985
05091992
05091991
05081983
05081981
05081977
05061982
05051984
05011992
04101991
04091989
04071989
04061993
04031994
04031985
03101990
03101986
03081993
03081991
03061982
03051982
03051980
03011989
02101971
02091993
02091970
02071990
012345678
01111988
01101982
01081978
01071981
01051979
01042000
01012006
01011967
010100
00001111
zzxxcc
zxczxczxc
zimbabwe
yfnfirf
woodstock
wingzero
wellingt
webcam
wanda
vova
vorona
virgo
videoes
veronic
vaness
tulip
truffles
tortuga
topspin
tkfkdg
tical
tiberian
thick
teapot
swim
superbow
stirling
stephens
Steelers
start123
sparhawk
sounds
somebody
sodapop
slasher
skin
sixteen
silverado
shrink
shinji
shawn1
Shadow1
sexpot
serge
scumbag
school1
scenery
saxman
santiag
sammydog
samdog
saltydog
sail
s12345
Robert1
RICHARD
rhodes
rfhlbyfk
reznor
rehbwf
redwall
rapture
quaint
q1q2q3q4
pupkin
prosto
pregnant
pioner
pilots
phones
phantom1
petrus
patti
paola
orwell
opera
oedipus
nurse
nownow
nonstop
nickie
neworder
needforspeed
narut
nadejda
mutley
murph
muffins
morrow
morgoth
monkeyman
monies
maurici
Marine
margo
manatee
ltymub
lol12345
lisenok
lingerie
lilman
lesbos
lasers
landrove
lambchop
ladybird
L58jkdjP!
kristin1
klopklop
kjiflm
kidney
josephine
jonboy
jonatha
jolly
jessica2
jasons
jacket
Internet
impulse
illmatic
icarus
hunter12
hose
hondacbr
greentea
greatest
graphic
GOLFER
goarmy
gloves
glendale
ghjdthrf
gfhjdjp
gecko
Gandalf1
fucmy69
fubar1
fruit
friends1
frederick
fozzie
foxfox
firehawk
fernanda
fantasti
emine
eatme1
ducky
drywall
dreamcast
dragon01
dodo
disturbed
diapers
dianna
delphine
deepthro
daedalus
cummer
crissy
cows
coaster
click
chooch
chinchin
chewy1
cherie
chemistry
chateau
cedars
casablanca
burgess
buffer
buckwhea
buckaroo
brick
branch
boogers
bonzai
blanked
bigpenis
bertrand
belly
beachbum
barnie
banaan
balboa
arnaud
armageddon
arizona1
altec
alpina
allied
alley
aligator
alfarome
Alexander
adrock
acdc
a111111
9090
890098890
753357
666666666
6543210
6464
5858
555222
4455
3984240
3698741
31101983
31081982
31051989
31051983
30071988
30061990
30061984
30041984
30041983
30031979
29121992
29101989
29091989
29091983
29071980
29041980
29021984
29011984
28111985
28101989
28101979
28061981
28011986
27111978
27081984
27021988
27011989
2663
26121988
26121981
26111988
26101985
26101981
26081990
26051992
26051989
26031989
26011992
26011984
25121991
25091982
25071981
25071980
25061983
25061981
25031985
25031982
25011984
2412
24101994
24071982
24051984
24041983
23121988
23111991
23111984
23111983
23081983
23061991
23061986
23051981
230383
23031984
23021978
228228
22334455
220689
22061992
22041982
21101990
21101982
21091982
20111991
20111990
20101992
20101990
20101985
20071987
20021984
20011990
1a2a3a4a
19121990
19111990
1908
19061988
19041983
19041978
19031986
19021992
19011982
18121989
18111992
18111982
18081985
18061983
18061980
17121988
171186
17101989
17091992
17091982
17091979
17071992
17071983
17061993
17051982
17041983
16121988
16101991
16071993
16061991
15101981
15061994
15061991
15041981
150385
15031994
15031983
15011993
15011982
1432
14101993
14071984
14061987
1406
14041993
14041976
14031980
14031978
14011984
14011982
13245768
13081978
13061981
13041992
13021995
123mudar
123456789l
123456789123
12345612
12340987
121282
12111988
12111986
12111982
12071980
12051984
120489
120485
12011984
12011980
1122334
11121991
11101979
11091992
11091991
11081993
11051983
11021983
10111982
101082
10091983
10061980
10011982
09121992
09101982
09091979
09081989
09061984
09051978
09041982
09021991
09021985
08101984
08091981
08081991
08071991
08051986
08051985
08051984
08031982
08031977
08021986
07121985
07071983
07041979
07031984
07021985
06121987
06111982
06061991
06061984
06041991
06011990
05111990
05101987
05051981
05031983
05021990
04111990
04111985
04101990
04071990
03111992
03091982
03071991
03071978
03061983
03021988
03011988
02081994
02041993
02021994
02021970
01121982
01111983
01101991
01061991
01031992
01031976
01021983
01011966
01011965
zhuan
ytngfhjkz
yourmama
yoshi
yitbos
wsxzaq
wingchun
wing
wilhelm
wildlife
welcome2
wednesday
wakeup
vorlon
valiant
undertow
uncencored
ttttt
true
trotter
trailers
tooth
thrust
thomson
thighs
temptress
tanaka
swing
swift
sverige
sunkist
sukebe
submarin
sublime1
Steven
starbucks
sparty
spalding
sosiska
sorrow
songbird
snapshot
smeller
smack
slipkno
sigrid
shevchenko
sheryl
shawnee
shaft
sevenof9
sentra
seahorse
scroll
santacru
sandman1
salesman
safeway
rt6YTERE
rosa
rodent
rktjgfnhf
rjitxrf
riddler
richter
rewind
reeses
raymond1
rasta69
ransom
Ranger1
ramstein
ralph1
radeon
radar1
qaz741
prudence
privat
prestige
Porsche
pork
poets
planner
pietro
Pepper
pdiddy
paramore
papabear
paddy
otter
optima
omegared
norwood
nope
nonmembe
nigger1
NICOLE
newyear
nastenka
munster
morticia
morozova
Morgan
moochie
monkey123
Monkey1
milkyway
michelle1
merrill
maya
MATRIX
masterbaiting
marajade
manders
man
maddux
m12345
m0nkey
luigi
luckys
lucian
loves
longshot
list
lever
letmeinn
lebanon
lbvjxrf
krasota
kostik
kombat
kenneth1
kbctyjr
kavkaz
katya
johnston
Johnny
jayman
janina
iron
ireland1
irakli
humbug
hulkster
housewife
hotmama
horse1
hellohel
headache
halo
gstring
grils
gorillaz
goodsex
goldrush
goatboy
gitara
girfriend
gerhard
gate
Garfield
gamer
furious
fuking
fuckthat
fuckm
fraggle
fourteen
four20
fokker
flipper1
flavor
flange
fireblade
fhntvrf
feeder
fartman
faisal
evildead
everyday
ellis
east
dumb
dropkick
drifting
dragrace
doorknob
domenico
dima55
devious
derick
dempsey
debora
daytek
danman
daniel12
cristin
creator
crash1
costaric
correct
corky
contests
collect
clerks
clemens
chuan
chris2
chris12
cecil
caitlyn
Buster1
bugsbunn
bubblegum
broad
breezy
breathe
bosshog
boris1
boingo
bogota
board
blondinka
bliss
blackbelt
bills
bigdad
bigd
berserk
benedict
belinea
bedrock
bebe
beatriz
basher
baron1
barks
balrog
BaBeMaGnEt
babel
avery
asslover
asscock
aslan
anna2614
alvin
allman
alla
alessio
ajax
agent
adidas1
abbey1
959595
90909
78787878
74227422
74107410
665544
5353
4343
43046721
3737
316316
31121991
31101984
31031989
31031980
30101983
30101982
300785
30051980
30051979
30041982
30031991
30031983
30011991
29121990
29101988
29091977
29061983
29041993
29011986
28111983
28101992
28091991
28091981
28081989
28071990
28071978
28061991
28041980
28011983
27111991
27111988
27091990
27091989
27061980
27051983
27011984
26111991
26111982
260989
26091990
26091987
26071992
26031983
26011979
25101983
25101978
25071991
25051993
25031994
25021992
25011994
24101983
24081992
24071984
24071983
23101984
23101982
23071991
23071990
23071982
23061984
23061976
23051978
23031992
2303
23021981
23021975
23011983
23011981
222555
221288
22111979
22091989
22081992
22081989
22051981
22041976
22011983
22011975
213213
211212
21091980
21061984
21041994
21041993
21041978
21031989
2101
20071992
20071989
20041989
1password
1a2b3c4d5e
19111989
19111981
19091982
1909
19071994
19051980
19041981
19041980
19011991
18121980
181181
18091988
18071980
17111984
17031990
17021981
16161616
16111988
16111985
16091985
160888
16081992
16081983
16071982
16071980
16041991
16031993
16021985
15111981
15101979
15091981
150787
15061986
15051980
15041992
15041991
15031975
15011989
14785
1478
1425
141516
14121993
14121980
14071990
14071980
14051979
14031982
14021982
14011992
13111987
13091980
13081981
13061982
13041981
13011992
123698741
12345v
12345k
123456789p
121289
121283
12101979
12091992
12081992
12081981
12061994
12061992
12051991
12031992
12011990
1116
11121992
11111992
11101983
11101980
11071980
11061993
11031993
11021994
11021989
1040
10121992
10121976
10101977
10091993
10071993
10061992
1006
10051992
10041993
10031981
10021989
10021981
10011993
10011991
10011984
0987654
09091982
09081987
09061981
09041984
09021982
09011992
09011989
09011980
08111991
08111990
08041981
08011980
07121983
07081980
07071993
07071978
07061984
07041982
07041981
07011987
07011982
06121991
06121985
06111987
06111983
06091990
06091988
05101988
05091984
05061991
05041987
05021981
05011983
04121989
04101985
04091979
04071992
04071984
04051982
04021986
04021984
04021982
03081980
03081979
03061977
03041992
03021978
02121989
02121980
02111986
01101980
01061993
01051974
01031993
01011968
zooropa
yyyyyyy
yeshua
xoxoxo
wyvern
wine
whites
whateve
washer
wapapapa
vtldtlm
victory1
verygood
vancouver
uuuuu
ussy
uncle
udacha
twin
twat
tunnel
tricks
toulouse
torrent
tooltime
tonto
tokyo
tito
tippy
thought
theboys
thatsme
thanos
tequiero
sunderla
succes
starlite
sooners1
songoku
snowy
snowflake
sniper1
sledge
skynet
skills
skeeter1
singapore
silve
shuan
shinigami
shimano
seventeen
sestra
seabass
scout1
scoobie
sanity72
samadams
sachin
saab900
rudolph
ruben
rowdy
rosita
restless
rerere
reed
redstorm
rebekah
rb26dett
rawhide
qwerty99
quinn
puta
pussyeat
pussy2
punjab
pumkin
P@ssw0rd
pronto
porsche911
poobear
plumbing
plum
pizda
pitures
piper1
perkele
pennstat
pendejo
peaceful
patron
pasta
partners
parsons
paranoia
papapa
ozzie
outlaws
origin
omicron
oioioi
niggaz
nigeria
nettie
necklace
nebula
naught
NASCAR
myspace
mrbill
motors
motherfu
monsoon
monkey2
mjolnir
milamber
mike12
message
memories
Melissa
marybeth
marsh
marsel
marnie
manue
manuals
manifest
mamont
mahalkita
magoo
machines
losangel
locker
llama
littlema
libra
liberty1
leticia
legends
legenda
left
leeroy
l3tm31n
kumar
kfcnjxrf
kazanova
JESSICA
j3qq4h7h2v
insider
infinite
ignatius
icetea
hussain
horseman
honeydew
hfljcnm
hester
heinlein
hedges
heathe
halcyon
gretta
google1
golfman
goethe
glennwei
Ginger
geibcnbr
gatito
gates
funny1
fuckshit
fucker1
Fuck1
franci
fordf350
forall
flyguy
flower1
flex
fktyeirf
fialka
fever
fakepass
everques
enter123
elektra
edthom
eded
dragonz
dortmund
dominate
doll
dmband
discovery
desperado
demon666
deicide
deepak
darknes
Dallas1
dagobert
creepy
corvett
cooki
comment
come
colt
cochise
citrus
churchil
christophe
Christia
chopper1
child
cheste
chees
chairman
cazzone
candles
caldwell
cajun
bushman
bugman
bubba2
britt
brisbane
braveheart
boxter
boohoo
bonethug
bolivi
bluenose
blind
birthday4
bigworm
bigjoe
bettyboop
benz
beebop
bears1
badboy1
avrora
avalanche
austin316
augustin
asd456
apteka
apple2
angel12
allnight
allie
allblack
alisher
alex1234
alejandra
albino
aerosmith
adria
admin123
abba
aabbcc
9898
777111
699669
555333
362514
357753
335577
31121984
31101982
31071977
31051992
30111983
30111979
30081983
30041993
30041989
30041980
29111984
29081991
29081989
29071991
29071989
29061981
29051993
29041994
29031993
28121985
28111991
28081981
28071981
28031987
28021987
28021978
28011992
28011990
27121991
27111987
27101991
27091979
27071994
26121991
26101990
26091981
26081992
26081981
26071991
26071988
26071979
260686
26061992
26051983
26041985
26021991
25121980
251188
25111980
2511
25081993
25081984
25071988
25061990
250482
25031979
25021991
24121993
241086
24091982
24081989
240685
24061991
240588
24051993
24051992
24031992
24031982
24011982
234234
23121987
23121985
23081980
230688
23051982
23031982
23011986
22121990
22101984
22101978
22091977
22061981
220583
22051983
220488
22041981
22041979
22031983
22021991
21111987
21111982
211086
21101985
21051981
21031983
2103
20101991
20081993
20081983
200788
20071982
20031981
20011982
1Fuck
197777
19571957
19121992
19101991
19081978
19071982
19051993
19051984
1902
1900
18273645
18111981
18101984
18091982
18051980
17121984
17111992
17091978
17081985
17081982
17071980
17061990
17061984
17051984
17041992
17021984
16121992
16101988
16071992
16051984
160490
160486
16041983
16031994
16031983
16021994
159852
159753a
15121992
15121988
15121982
15121977
15101990
15101980
15091992
15031993
15021978
14091983
14081983
14061989
14051988
14051984
14041985
14021995
14021977
14011985
13241324
13121991
13111980
13081993
13081980
1305
13021988
123ab
1235813
12345asd
12345678900
12345654321
12111983
12091981
12071981
120583
120581
120482
12031993
120188
120187
1118
11111990
11111985
11111980
11101991
11061981
11041984
11021982
101085
10101978
100888
10081992
10081980
10071982
10021991
10011978
09101980
09081982
09071982
09041989
09021993
09021984
08121988
08091982
08081976
08021980
08011990
08011983
07121989
07111984
07071976
070462
07021993
07021983
06111989
06091984
06071991
06061980
06021985
05101982
05081979
05071981
05071977
05021980
04081991
04081984
04081981
04061994
04061989
04051980
04021981
03081982
03071982
03041975
03031985
03021985
03011983
02061993
01234
01121979
01111986
01101988
01091983
01081983
01071982
01031978
007700
0000000000o
zoom
zippy1
zaxscd
zaq12345
zapata
yello
x72jHhu3Z
wolvie
wishes
William1
watermelon
wally1
vivaldi
vibrate
vepsrf
vbhevbh
vandal
utahjazz
tyuiop
twist
topaz
toohot
tonyhawk
TIGGER
thistle
thething
theduke
thalia
texans
texaco
testibil
terriers
taiwan
stripe
strato
stinky1
stands
staind
speed1
spades
space1
sober
sniffer
snafu
smithy
skulls
skillz
simply
shayla
sexyme
seaweed
schultz
scarab
scandinavian
sarge
rugrats
rrrrrrr
roman1
rogue1
ricky1
rerfhtre
realtor
rbcekz
rammstei
qazxsw123
Pussy
puff
prima
pride
porn4me
pompom
pixie
pilot1
Picturs
photo1
phishy
perrin
penetrating
peanu
peaceout
pavlova
pathfinder
passthie
partizan
papit
osama
okmijn
nudity
not4you
nirvan
niko
negro
navigato
natedog
Natasha
mypasswo
mutter
molotok
modles
mitchel
mimimi
mikayla
miami1
meandyou
maximus1
maurolarastefy
mastermi
master123
massey
marymary
mark1
marinka
Marina
manhatta
lydia
lucent
lotus1
lorien
lookup
locked
letters
lesbens
lasttime
large
lancaster
kokokoko
koala
katten
joung
john12
JEAdmi
jazmin
janna
iphone
ilikesex
hulk
hotshit
hotlegs
hotdogs
hoser
hornyman
homo
helphelp
hazel
hattie
hartley
gymnastic
gusgus
gumbo
guard
grime
gotyoass
goodlife
gjhjkm
gender
gbcmrf
galeries
gaelic
full
fulcrum
fuckmehard
freedom2
frank123
forgotten
flashy
flare
firestar
filippo
fhctybq
fghjkl
feeling
fedorov
everton1
enough
elmer
drunk
domini
domainlock2005
dolphi
dokken
disabled
dimple
dickweed
devil1
detectiv
degree
deal
dating
dagmar
cybersex
cxfcnkbdfz
curley
crockett
cricri
creeper
cosmo1
cory
corazo
cneltyn
chuck1
chiks
chief1
chatham
charming
charlie123
cerber
casual
cashew
cartier
caralho
carajo
camel1
caboose
buller
branden
borges
booter
booger1
boats
boarder
blessed1
bitchs
biscuits
bigshow
bignuts
bhbcrf
betty1
bettis
beanbag
batma
bastet
bassin
barb
banana1
bambino
baker1
aurelie
asylum
astonvil
ashtray
ASHLEY
arcangel
ANTHONY
angeles
ange
anakonda
ametuer
alonso
alkaline
Alexandr
aggie
abcxyz
ab1234
a4tech
9696
823762
777000
555555555
4747
4226
333333333
3151020
31121980
31101990
31101978
31081988
31081983
31031984
31011986
30121983
30111985
30101981
30091994
30091982
30081987
30061991
3004
30011978
30011977
29121991
29091993
29091981
29071992
29041983
29031985
29031984
29021980
28121983
28121982
28121981
280888
28081991
28061982
28051993
28031979
28011981
27101983
27051993
27041984
27021982
26121977
26101992
26101982
26061981
26051984
26021984
26011983
25081991
25081980
250789
250787
25061994
25061991
25061989
250585
25051995
25051982
25051979
2505
25041979
25031990
24121981
24111984
24091981
240586
24031986
24021994
24011981
2356
23101991
23101979
23091990
23091978
23081989
23081987
23081977
23061979
23051992
23041977
230289
23021973
22101992
22091982
22081977
22071982
22061986
22051992
22031985
22031978
22021982
22021980
2202
21121983
21121981
21121977
21111981
21101992
21101991
21091983
21081981
21051982
21031993
21011983
20112011
20111982
20101989
20101983
200888
20071991
20051990
20051980
20041991
200383
20031993
1qazxc
19591959
1914
19121984
19091993
19091991
19091978
19071995
19061983
19031989
19031982
18121993
18111979
18101992
18101982
18081983
18071987
18021990
18021981
18011983
17121980
17111980
17101979
17081991
17061979
17031994
17011988
16101982
16091980
16081987
16081979
16061980
16031989
16031980
16021993
16011984
1600
1596321
15121979
15101988
15091978
150788
15061989
1505
15031980
1469
14091979
14081993
14041981
14021980
14011980
13121979
131185
13101994
13081992
13071986
130585
13031984
13011976
123456b
1230123
12241224
121278
12121992
120985
12081991
120783
12071994
12071986
12071976
120690
120677
12061991
12041976
12021992
11122233
111189
11021980
11011981
11011977
1080
101285
10121980
10101979
10061981
09121990
09121986
09091980
09011988
09011984
08121981
08091992
08071992
08071979
08061981
08011984
07111989
07081991
07081988
07081978
07061982
07051993
07051981
07031987
07011992
07011983
0666
06121983
06101988
06101982
06051992
06041980
06031990
06021982
06011985
05121991
05091986
05051975
05041992
05041982
05041981
04111982
04071977
04061981
04051991
04051981
04041993
04041981
04041979
04021992
04011992
04011991
04011985
04011980
03121983
03121982
03111989
03101981
03091985
03091980
03061979
02111984
02111983
02111982
02011992
02011970
01121975
01111991
01111982
01101983
01091991
01081981
01081975
01061981
01051991
01031994
01011958
yuliya
yngwie
yanks1
xmas
xaxaxa
wooden
wizzard
willy1
watching
warsaw
wannabe
walking
video1
vfkbyf
vasiliy
vangogh
urlaub
twostep
turk182
tryagain
trekker
tramp
toonces
tomboy
tom123
theshit
theclash
terri
terrence
terrance
taytay
system1
sunbeam
streak
steiner
stefania
stefani
soviet
southside
sonny1
solnishko
soft
smokedog
smarty
slayers
skins
sk8ordie
singh
sienna
shoot
shitfuck
shaun
scotts
sarina
sanjose
samue
sage
saddle
Russian7
rsalinas
roserose
rosco
rootedit
ronald1
rodger
robyn
robson
riptide
reviews
renee1
reindeer
regional
rebbyt34
reaver
ralphie
raketa
rainer
radius
r4e3w2q1
quake3
qqqqqqqqqq
qazwsxedc1
qazplm
puma
princ
premiere
porshe
poi098
pingvin
phrases
philipp
pass12
pamel
optiplex
opopop
omerta
olives
nutella
noreen
nokia5230
nogard
nika
nickolas
nickels
nfy.irf
naples
nacked
mystical
mummy
mowgli
movers
monkeyma
momsanaladventure
mocha
mnbv
minimum
miki
MIKE
Mike
micky
MICHELLE
meowmix
mensch
matros
maryanne
markiza
marketing
marketin
mark123
marishka
mamo4ka
mackenzi
lugano
luckie
lovel
loloxx
linus
LETMEIN
lemon1
leafs
last
lasalle
laracroft
lampard
lagwagon
krypto
kruger
klaatu
kjifhf
kevin123
kerrie
josie
jigsaw
Jessica1
jelena
jaycee
janeway
jackie1
ironhors
intern
information
howie
hotter
hotbabes
hornyguy
homeless
hogwarts
hernande
hehe
headless
Hd764nW5d7E1vb1
Hannah
hamburger
gravis
grandpri
grammy
gopack
goodfell
goochi
golfclub
gobigred
glider
girsl
geil
garret
gabby1
fyyeirf
furman
fun4me
fuckedup
fremont
foxcg33
forme
Ferrari
feniks
eyeball
everquest
evergree
ethan1
ericeric
ererer
envision
eightbal
ecuador
eatme2
dumdum
dude123
druid
drinker
doggydog
dogggg
djkjlz
dhjnvytyjub
detroit1
detect
details
delsol
dazzle
davidb
database
dangerou
damion
cujo
crave
crafty
craft
corgan
cooker
computers
citibank
chowder
choppers
chango
catalog
cannonda
callofduty
cake
bunbun
bullwink
brunette
bravehea
BOOMER
bookcase
blunted
blackcock
biker1
biggirl
BIGDICK
BIGBOY
beyond
beyonce
beepbeep
becky1
beaks
bdfyjdf
bassbass
bartok
bagels
badbad
arrakis
armstrong
arman
arielle
antigone
angelok
angele
amnesia
AMANDA
allyson
alex1
akasha
agatha
ace123
abstract
999111
987654321q
979797
929292
885522
777vlad
6767
6565
500500
369852147
3141
3110
31081994
31071981
31051984
31031981
30111984
30101989
30081991
30011976
29121993
29111980
29101993
29061992
29051982
29051980
29041991
29031995
28101987
28061992
28021993
27121987
27121984
27101993
27081983
27061992
27061986
27051982
27041982
27021983
26111979
26091980
26071993
26061988
26061984
26051982
26031981
25111979
251086
25101992
25101984
250486
25041982
25041981
25041977
25021993
25021982
25011992
24121983
24111980
24111979
24091979
24041982
24021981
24011979
2345678
23121992
231189
23081982
23071987
23041981
23031993
23031978
222444
22111978
22071993
22061980
2206
220388
22031994
22031988
21111991
21101978
210586
21031994
20121983
20101981
20091995
20091992
20081992
20041993
20031976
20021994
1q2w3
19531953
1940
1939
1917
19121994
19121993
19121991
19101977
19081989
19051991
19041991
19031993
19031992
19031988
19031984
19021989
18121991
18101979
18091992
18081980
18011982
17171717aa
17111990
17111983
170985
17081994
170685
16121977
161187
16111993
16111980
16061982
160590
16051996
16031984
15121991
1512
15091984
15081979
15081978
15071993
15051979
15051978
15041978
15031981
1502
147896321
141289
14101981
14071981
14061995
14051989
14041983
14031972
140289
14021979
14021978
13111981
13091991
130684
13031993
13031982
13021983
130184
12s3t4p55
1254
123qweas
1234569
122334
122122
12121979
12111979
120989
12081980
120785
120782
12071979
12061983
1203
12021979
12011994
1119
11121979
11121978
11071992
11071982
11071979
11061990
11061979
110588
110582
11051977
110386
11021986
11021979
11011978
10111980
101089
10091990
10091987
10091982
10081979
10071977
10061982
10051991
10041988
09121984
09111986
09111984
09101979
09091981
09061992
09061982
09031983
09021992
09021979
09011986
08101990
08101983
08091991
08091990
08081987
08031978
08011991
07121977
07111992
070787
070784
07071991
07061987
07051991
07031990
07021982
07021981
07011981
06091983
06091982
06081982
06081981
06071976
06061978
06031993
06031981
06021980
06021979
05121979
05111988
05111987
05101981
05081984
05031993
05031980
05011986
04121983
04041994
04041980
04031993
04031992
04031983
04031980
04021983
03121989
03111980
03051983
03021981
02121991
02111988
02101991
01121978
01071994
01021982
01021981
01021976
01011964
0077
zzz123
ZZ8807zpl
youandme
ynot
yfnfitymrf
woof
woodside
woodrow
witch
wayer
waldo1
volkodav
vishnu
vicki
vfnbkmlf
veteran
twins2
triplets
timothy1
timelord
thriller
theedge
thebest
tenerife
techniques
takamine
tahoe
sweetass
sundown
sunbird
storys
stas
sparkey
spaniel
sokolov
slippy
slicer
slam
skull
skating
sincity
shotokan
shiraz
shelby1
shayne
shandy
shade
sexyass
sexsexse
Severin
seventy
selmer
scrooge
scoote
schmuck
saratov
sanane
sammi
same
SAMANTHA
rushrush
RuleZZZ
royboy
rostov
rosie1
rosanna
romanov
rocky123
rockman
rjnzhf
rashid
rabbi
qwerty78
quest1
pyramids
produce
prelude1
potatoes
pornpass
poppie
pomidor
policy
planeta
pintail
pilsner
phaedrus
pfqxbr
pfloyd
peternorth
peepers
Paul
patrizia
password11
passwerd
pappy
panorama
oasis1
nokia5130
nissan1
niklas
Nikita
newjob
newday
nemesis1
natascha
nastena
mystuff
mypussy
music123
Murphy
muffdive
motorcyc
morbid
montero
money2
moemoe
misiaczek
minute
merlyn
MERCEDES
mentos
maximilian
mathieu
marriott
marmite
marat
manual
manage
malakas
maine
madonna1
macintosh
lovem
lovely1
Love1
lothar
lorenz
lololol
lili
light1
league
laure
kristen1
kodak
killzone
keksa12
keesha
johan
joeblow
jesus7
janet1
jamesb
jakester
jacko
ivanhoe
insertions
insertion
impalass
ijrjkflrf
igorek
iceman1
hunter2
humble
hook
holdem
hirsch
henning
helpless
hazmat
Harley1
hardwork
HAMMER
gumby1
gulliver
grapeape
goonies
goody
goodwill
gomets
gohan
gman
ginscoot
ginola
ginge
gibson1
ghjnjnbg
getmein
genocide
gbyudby
gaijin
Gaell
fynjybyf
funtik
fridge
fragile
fool
flippy
flashman
fkbyrf
first1
fifteen
fettish
feetfeet
fear
factor
facefuck
evanescence
ethernet
elvis123
eatme69
dshade
dragon11
domestic
doggys
dodges
ditto
Diablo
deuce
davidc
dancer1
Dakota
cradle
COWBOY
cortina
coolgirl
concept
cocktail
cluster
class
citron
cimbom
chronos
chrisb
chelsey
chauncey
chas
cezer121
cerveza
cedar
ceaser
caterina
cassi
carlotta
carlin
candys
camino
callahan
byron
buick
buff
bruno123
bribri
braxton
bowie
boots1
booboo1
bobmarle
bobb
bloopers
blondy
blindax
blackcoc
bigdog1
bhjxrf
belfast
bedroom
baywatch
baraka
ballard
bahamas
badguy
axeman
asdfjkl;
asas
archangel
antwerp
anthony2
Angela
Andrey
amo
althor
adeline
acer
acacia
abrupt
8PHroWZ622
8899
852963
8520
78963214
747400
69213124
67camaro
622521
50505050
4rfv3edc
45612
4554
4141
3838
3728
357mag
311088
31101992
31081992
31081991
31071992
31071978
31011978
30121989
30121982
30111993
30091991
30091990
30081980
30071980
30051990
30031982
30011981
3001
29111991
29091994
29091979
29081992
29081984
29081979
29071984
29051976
28101990
28101984
28101981
28091979
28081992
28081987
28041984
28021994
27121980
27101984
27101982
27101980
270988
27091981
27091980
27061991
27061987
27041992
27041981
270388
27021993
27021989
27021981
261288
261184
26101979
26081991
260789
26061977
260285
26021993
2506
25051975
250484
25000
24111978
240787
24071985
24061983
24051983
240484
24041978
24021982
24011994
23121993
23121981
231089
23101989
23101983
230888
23071980
23061981
23021980
224488
22121980
22111984
22101986
220990
22081984
22061983
220586
22051979
22021983
22011980
21121993
21091981
21071991
21071981
21071980
21061979
21041982
21041980
210388
21021981
20111993
20111980
201087
20101979
20091981
20091979
20081998
20071979
200688
20051982
20021978
1hxboqg2
1911a1
19111983
19071987
18121981
18111980
180983
18071985
18061978
18031987
1800
17111994
17101984
17081979
170787
17071981
17061980
17041978
17031981
1660
16121984
16121978
161084
16091993
16081982
16071990
16071976
16051992
16021978
15111994
15091979
15081974
15061975
150389
15021992
14531453
14121982
14101982
1410
14091992
14081995
14071994
14071991
14071982
14061992
14061978
14041990
14041977
139139
131086
1310
13091994
13091981
130876
13081989
13071981
130689
130687
130577
13031979
13021980
130189
13011980
123masha
123hfjdk147
123bbb
123698
123458
123456789k
123456789012
123123z
121286
12111989
12101991
12091994
12061993
120285
12011978
11121993
111185
11101992
110786
11051993
11041977
11011994
11011984
11011983
110110
10111992
101098
10101968
100886
10081994
10021980
09121988
09101987
09061993
09061985
09051992
09051982
09051980
09041993
09031984
08101993
08101991
08071981
08061993
08061980
08051978
08041991
08021981
08011993
07071981
07051979
07041993
07041991
07031980
07011984
06121993
06101984
06051981
06051976
06041983
05121987
05071992
05061992
05021979
04051992
03111982
03101987
03071988
03041979
03041977
03031980
03021983
02111991
02021996
02021995
02011991
01230123
01121983
01101993
01061994
01061980
01031979
000069
zzz111
zztop
zxcvvcxz
ZXCVBNM
zaqzaq
yesterda
XXXXXX
xxx666
windows1
wilmer
wicket
wendys
volkswagen
view
vfhbirf
vette1
vaughan
vaseline
vamp
uzumymw
under
uhbujhbq
ub6ib9
tulane
truck1
torque
tonka
toni
tomservo
today1
timmy1
Thunder1
thesaint
test2
tessa
taxi
surfer1
supers
steak
ssssssssss
splatter
spide
sonyvaio
soledad
soleda
soccer13
sober1
snowman1
snowdog
snoopdogg
snakeman
smutty
slide
silvi
silly1
Sigmar
shiznit
shift
sexyred
seviyi
secre
saunders
satori
samanta
saddam
sabaka
russell1
Rulez
robinhood
repoman
redrock
rayman
raul
rattle
raster
RANGERS
ramzes
ramon
racoon
qwerty2
qweewq
queen1
quarter
pushing
punter
prick
polaroid
pokemon123
plummer
places
pipe
picturs
pfkegf
peter01
penal
patter
patate
patata
pantie
p455w0rd
oralsex
optical
openopen
open1234
okay
novifarm
noob
nolan
nixon
niki
niggas
nhfrnjh
newpass1
natal
mysecret
munson
mueller
mooner
montecarlo
momomomo
moment
mojave
mistral
missing
mind
milhouse
mazda1
mayfield
maybe
matias
masha
marita
margaux
mannn
mango1
mailbox
maganda
luv2epus
luciana
loveyou2
love11
lorelei
libby
lexingky
lemmings
learjet
larsson
kseniya
kram
klopik
klaudia
k.jdm
kimmy
kennwort
katzen
kajak
Justin
jerky
Jasper
jason123
jacker
ishmael
irisha
indycar
index
iloveporn
iloveit
hunters
hotman
hotchick
homer123
hombre
hills
hilfiger
hercule
hennessy
heather2
hawkwind
hatchet
happydog
handle
greta
gregory1
greatsex
gotigers
gooseman
goodguy
gonads
go2hell
giveitup
getin
ganjaman
gandolf
fuckem
fritz1
fred1234
francesca
fordf250
forces
federica
fdsa
fanatic
fabiola
evelina
escher
erasure
empire1
eleven11
ebony1
dropdead
doomed
doggystyle
dog
disney1
dingo1
devilmaycry
destroyer
Dennis
delgado
defcon
deborah1
dbrecz
dawns
davidoff
darthvader
danilo
dadadada
crunchy
cronic
cristal
crew
crevice
Corvette
contains
complex
columbo
colossus
cletus
claudine
chino
chili
chicco
cheyanne
chevy2
Chelsea
ceckbr
cayenne
catholic
catdaddy
cassius
caspe
canon1
candie
cambridge
buttbutt
butchy
bushel
buds
bryson
brutal
brock
brians
borman
boot
boogaloo
boobed
bolero
bobcats
bloods
blair
blade1
bigmama
bigboy1
bernhard
ben123
belle1
beers
beeker
batgirl
bassett
barrel
barbara1
augusto
asss
assclown
archon
arcane
aquarium
anthem
angeline
anechka
andreev
alfalfa
adventur
acetate
abudfv
999777
890890
7575
7272
5tgb6yhn
5hsU75kpoT
5232
345345
34523452
3216732167
3113
31121989
31031992
31031978
31011980
302010
301280
30121992
30101992
30101980
300588
30041981
30031990
30031981
30031976
3003
30011984
29111990
29111977
29061993
29051983
28121992
28111980
280886
28071992
28041985
28031992
28021995
28021975
28011993
28011977
28011974
27121983
27101977
27091986
27081979
27071993
27071981
27061982
27041994
2611
26071980
260586
26041982
26041978
25121993
251088
25101982
250986
25081992
25081990
250688
25061993
25061982
25041993
25011978
24111986
24101982
2410
24091992
24091976
24081983
24071978
24051982
24031994
24021978
2315
23061994
23041980
23031994
221184
22091992
220690
22051993
22041980
220390
220387
22031979
22021978
220185
211221
21091977
21081984
21081976
210787
210686
21051992
210487
21031977
21021980
21011980
20121991
20121979
201190
20111992
20111983
20081980
200587
20041982
20031982
20031979
1qazse4
1Love
19191919
19111993
19111991
19101994
19071977
19061981
19051978
19041984
19031981
19021981
19011992
19011983
18121982
180986
18081984
180786
18071984
18071982
18061979
18051995
180483
18041981
18041979
18031990
18021994
18021983
17121982
17101981
17091993
17061981
170588
17041993
17021994
17011995
17011993
16121980
16121976
16091994
16091981
16081994
16061993
16051982
16051978
160284
16021992
15935
15121981
15101993
15061981
15051984
15031978
15031976
14101979
14091993
14081981
14071992
14061979
140386
130989
13081994
13051984
13041980
13011979
12345c
123456abc
123321z
121277
12121993
12121978
121185
12111992
12101992
12061982
12061978
12051995
120486
12041975
12031980
12031978
120287
120283
12011983
12011976
113113
11121988
111179
11111981
110887
110780
11071978
11061978
11051994
11051981
11041994
11041979
11031981
110184
10sne1
101286
10121983
101182
10111984
101079
10081978
10071992
10071979
100585
10051979
10041980
100388
10031975
100200300
10011994
09121976
09111990
09101981
09081991
09081978
09041980
09041975
09011982
088011
085tzzqi
08121992
08111980
08091979
08081974
08021993
07111981
07091980
070788
07071979
07061989
07061977
07051983
07041978
07021978
07011990
063dyjuy
06111988
06081978
06051982
06031995
06021990
06011992
06011976
05091989
05091983
05081982
05071979
05061993
05051994
05031982
05011980
04101987
04081990
04071979
04061976
04041977
04031986
04021989
04011982
03121979
03111985
03101992
03081986
02121987
02121984
020986
02071992
01478520
01101978
01071979
01051982
01051981
01021993
0102030405
zhen
zelda1
zeke
yamahar6
xman
written
windy
willie1
wiggles
wedge
waterpolo
vvvvvvv
vladvlad
vargas
valentino
ultraman
tylers
trivia
trish
topsecre
tittys
tim123
tigre
tiffan
tiff
thrawn
thelast1
teabag
tater
tatata
tanechka
tandem
tail
supernatural
summertime
squire
SPARKY
sonya
sonne
sofiya
social
snacks
slainte
Silver
shibumi
shelton
sheets
shades
sexe
severin
selene
seal
scorpi
santino
salvator
saab9000
rutgers
router
rooter
romaroma
romanova
rincon
rigger
rickster
revolt
retsam
resume
regent
RED123
reborn
raziel
rattler
rastus
raindrop
RAIDERS
ragnar
radio1
qwerty77
qazwsxedcrfvtgb
qaqaqa
princeto
porn69
poopsie
pochta
please1
plaster
piss
penfold
pegasus1
papaya
panpan
pagan
ovation
osgood
opensesame
open123
ololol
Oliver
ohbaby
ocean1
norma
ninguna
nigel
niagara
newhouse
nemo
needit
nbuhtyjr
murmur
mosaic
morozov
monica1
minnesota
mille
miles1
mich
Mature
mattingl
mateusz
mate
mariko
mandolin
mamma
major1
magics
magadan
maddison
louisa
loudog
lotus123
looloo
lombard
lives
Liverpoo
lite
lincoln1
letsplay
leroy1
lenin
lebron23
langley
lacey
labonte
kthjxrf
kosova
kolibri
kleenex
kindred
killah
kayla1
JUNIOR
julieann
juli
joyful
jordyn
joaquin
jenni
javie
james2
jacqui
jackdog
ironman1
incest
idiots
horn
hippos
henley
hell666
helen1
harrys
harpua
hallo1
halibut
guilty
guevara
guesswho
growler
goal
giveme
gforce
gfhjkm12
gfcgjhn
getsdown
georgia1
geology
gbgbcmrf
garter
garnett
gardens
Gabriel
funky1
fuckof
fucing
franck
foxhound
flow
flipmode
fist
fireman1
fine
ferrar
fastcars
fannie
familia
falstaff
evergreen
essence
escobar
error
ericka
edmund
edmond
echo
dutchman
duckhunt
donut
docdoc
dobber
distance
dickey
dewayne
deathrow
dashka
danil
damned
dakine
daffodil
cvbhyjdf
cute
cumeater
cueball
crowley
crowbar
crocodil
creatine
crayon
courier
corpse
coolone
colony
colombo
cobraya
cntgfy
clara
cipher
christel
Chris
checkit
chastity
cesar
cbr600rr
cavalry
catter
camaro1
calcutta
cadman
bushed
buratino
bulls23
buffys
buffalos
budget
brigada
briefs
Brandon
bradshaw
boromir
bootleg
bonzo
blueman
bluedevi
blower
blaise
blackboy
blackass
bionic
bigpun
bignasty
bigbad
belgium
beaumont
baylee
bavaria
barclay
Barbara
balder
badkarma
babygir
Austin
astalavista
argent
anteater
amores
amoremio
allright
alligator
allegra
alanna
academy
939393
8PHroWZ624
7890
7676
74185296
666666a
654321a
515253
4848
4563
44magnum
427900
3465xxx
32165498
31101975
310888
31071993
31071976
310589
310189
31011991
31011984
31011976
30121980
30111991
30091979
30091978
300780
30071984
30071981
300590
30041978
300300
291286
29111981
291084
29061980
29051981
281185
28091983
280884
280882
28071976
280690
28061993
28061987
28051979
28041975
28011980
27121977
271185
270886
27081993
270787
27071979
27071977
27061981
27031982
27031981
27011991
26262626
26121995
26121992
26081984
26071994
26051991
26031993
26011995
258258258
255255
253634
25111983
25091978
25091976
25081979
25071982
25051976
250383
24681
24121979
24071979
24061982
24041979
24011993
24011978
2337
231183
23111981
23111979
23091993
23071977
230588
2305
230487
230486
23031981
23021979
2288
22121991
221188
22111975
22091978
22081980
22061993
22061977
220587
22031992
22021977
220187
211288
21121979
2110
21081983
21071979
21061982
210588
210386
21031982
21021982
21021976
20121976
20111988
20111978
20111974
20101978
20051994
200487
1Letmein
19111992
1910
19091989
19051974
19031991
19011984
19011976
181089
18051994
18051983
18041993
18031992
18021978
1725782
17101983
17081981
170585
17051980
170385
170383
17031978
17011979
16121994
16111991
16091983
16081993
16081981
16081978
16051983
160190
160187
16011993
15121980
15101977
150790
150786
150785
15021982
150185
15011978
14321432
14121994
14091985
14081979
14071993
140689
14031983
14031981
14011993
13791379
1357913579
13121992
13121981
131085
13101981
13101980
130790
13051978
130487
13041982
13041979
13041978
13021982
123rrr
123qwe456
123456asd
123456ab
12345432
123258
1232
121312
121280
12121975
121212q
121085
12101980
120885
12081982
12061995
120588
120579
12051994
120484
120477
12041981
12041979
120390
12031995
12011982
1192
111083
11091981
11081981
11071981
110384
110288
101088
100882
10061993
10061979
10031979
100288
10011981
09071975
09051979
09041983
09031993
09021983
09011983
08121990
080880
08081980
0808
08051991
08041987
08031976
08021982
08011992
08011985
07121981
07111990
07111988
07091994
07091977
07081975
070782
07061983
07031981
061290
060686
06051980
06041993
06011995
06011994
06011983
05121980
05101993
05101985
05101979
05081980
050584
05041977
05021986
0428
04111984
04091982
04071994
04061992
04051976
04051975
04031981
04031977
04021980
0320
03121977
03111983
03101980
0310
0308
030778
03041993
03041982
0302
03011980
02091992
020383
02032009
01121981
01111981
01101981
01092011
01081979
01061977
01051977
01051976
01051970
01012005
zxzxzxzx
zolushka
your
yfafyz
yanks
wysiwyg
wiggle
whoopass
westlife
wellhung
wasdwasd
warehous
wahoo
waffenss
volkova
voland
voiture
vineyard
vicecity
vfylfhby
vfr750
vergeten
vegita
vegas123
usmc0311
user345
usausa
ulrike
ulrich
ufhvjybz
trucker1
transfor
touch
tooltool
tkfkdgo
tigress
tiger7
thornton
thewall
theo
teste
teamwork
TAYLOR
taste
tamuna
swanky
swallows
surgeon
summerti
sully
stuffer
stewart1
steve123
stetson
stamford
staff
spartan117
spade1
solidsnake
snuggle
Snoopy
snookie
skippy1
sixtynin
sinsin
sigma1
shifty
shasha
shabba
sexy12
SEXY
service1
sergej
seraphim
seahawk
schatzi
satin
satellit
sasasasa
samba
saab
ruffles
ronaldo7
rome
rocket1
riddick
rerfhfxf
rerehepf
rental
renat
remington
redwolf
redshift
redneck1
redbeard
raptors
ram1500
rakkaus
Rachel
qwerty777
qaz12345
puppys
puddle
protoss
professor
product
process
postov1000
politics
polarbea
polar
pinguin
pimpster
pigpig
photog
perro
percy
payton34
patterso
passed
pantyhose
palomino
outoutout
onepiece
nyyankee
numbers
nugent
nolimits
nippon
ninanina
nielsen
nicknick
newport1
nectar
NCC1701
naruto1
myhouse
myboys
muriel
murdock
mothra
morley
monkey11
mongol
monday1
modem
mischa
miamo
metalgear
meltdown
meeting
mckenna
mccarthy
mayfair
mattmatt
Matthew1
matter
Matrix
masterkey
maripos
marina1
manhattan
mamita
magnavox
maddy
maciek
lumpy
lucien
ltdjxrf
lovegod
lopas
loglatin
limpone
lifeisgood
licorice
lemming
leeds1
learning
Lauren
lalaland
lakers24
ladles
kuwait
konrad
kitty123
kingsize
kimchi
juneau
juanito
jodeci
jimmy123
jenna1
jaydee
Jackie
invis
invictus
intense
ingram
ibill01
hottub
hot123
hickory
hermann
harding
h2opolo
Gy3Yt2RGLs
guru
gspot
grove
gophers
goodness
goodison
goldman
glassman
giacomo
ghjvtntq
georges
genghis
gallery
galaxie
funeral
fuckall
fresh1
FREEDOM
forumWP
forums
fomoco
flubber
felicity
feedme
feanor
fathom
farrell
Falcon
failsafe
fabrizio
f15eagle
excellen
evil666
evgenii
emmitt22
ella
element1
dumpster
dogma
djdjxrf
divorced
dillweed
dildos
diamant
dewey
denton
Denise
deepblue
davis1
dart
darnell
dantes
dandy
damn
cumonme
couple
counterstrike
cordoba
coolbean
conquer
commerce
colombi
collecti
clyde1
cloggy
chuchu
chin
chillout
Chicago
chemistr
centre
caribou
carefree
capital1
calculus
calamity
caffeine
bullock
bucs
buchanan
Britney
braves1
bowl300
Boston
booper
boilers
bobert
bobbi
blue44
black123
bigpussy
bigdick1
bhbyrf
Berlin
beijing
beck
bastian
basser
barnaby
barlow
barakuda
banks
babushka
assface
assault
asmodeus
asdfg12345
arse
aquafina
apollo1
anna123
angelito
angel7
anette
ananda
alright
aloha1
alfons
alexandru
alessia
Alberto
adam25
a1a2a3a4a5
963369
951951
911111
9000
67890
55chevy
5410
52525252
48151623
4646
456258
333221
3210
31081986
31081981
31071987
31071979
31051981
31031979
31011982
31011979
300981
30081993
29111986
29101981
29091992
29091978
29071979
29051979
28121991
281183
28101993
28101983
28091994
28081993
280786
280588
28051978
28041993
28041977
27121992
27121985
27101988
27091994
27091978
27081992
270790
270789
270784
27071992
270289
27021979
27011993
27011980
26exkp
26111990
26101991
26101978
26091982
26081982
26071981
26061993
26051981
260190
25111981
25071993
25061977
250386
25021981
241286
24121980
24081979
24061977
24041981
24021980
240185
24011980
2401
23121980
231185
231088
231081
23091980
23081981
23071996
23071978
230689
23061993
23061978
230584
23031979
23021995
23021994
230190
230189
23011995
23011993
221287
22121993
22111992
221090
22101980
22081988
22071976
22061976
22051995
22031980
220291
22011981
21121990
2111
21101995
210990
21081982
21081979
21041981
21011993
21011979
2055
20121980
20121977
20111981
20071980
20061979
20061977
1Mustang
1Dallas
1a2a3a
197
1932
1907
19061979
19051992
19031979
190190
19011994
18091981
18081991
180784
18071992
18041978
18031984
18031978
17931793
17121981
171090
170982
17091988
170889
17081983
17081976
17071993
17061972
170486
17031977
17021995
17021978
17021974
161085
16101990
160883
16071996
160589
16051995
16051980
16051979
1605
16041980
1604
16031982
16011978
15121978
15121973
150984
150889
150686
150483
150384
15031979
15021980
15011980
141288
14101980
14101975
140986
140690
140586
140485
140482
140285
14021993
135799
13572468
135135
1337
1323
131290
1312
130988
13091983
1308
130788
130784
130586
13051982
13051981
1301
12451245
12378
12345678901
123454
123321456
121292
1212121
121188
121182
121089
12101981
12071970
12041961
120388
12031983
1174
112345
112233q
112233a
11091982
11091977
11071994
110580
110488
101186
10101995
10101994
10091981
100884
100883
100690
10061994
10061978
100485
100382
10021992
10021977
10021976
10011975
10011970
09121981
09111982
09101992
09081981
09061980
09061977
09051973
08520852
08111978
0811
080885
08081978
08071993
08051982
08011974
07121990
07111980
07101994
07091991
070780
0707
07061992
07031995
07031982
0690
06121984
06121981
06111992
06101992
06091980
06091979
06071981
060690
06061992
06051994
06041985
06041981
06031994
06011981
05121993
0512
05111981
05091990
05071980
05071971
05041995
05041979
05031994
05021992
05021983
05021982
04121978
04101994
04081976
04071991
04031987
04021994
04021977
04011983
031290
03121981
03091993
03091989
030889
03071979
03061995
03061980
03032009
03031976
03021991
03021980
03011993
02121979
0212
02111981
0211
020689
02061994
02061991
02022008
01111980
01111979
01071993
01061978
01061975
01021996
010188
010187
01011969
01011963
01011955
0011
zhua
yorktown
yogurt
yfhenj
yesterday
ybrbnjc
yankee1
yahweh
wrong
worldcup
woodson
Winston
winchest
whodat
weapons
vwgolf
vols
viola
victo
vbnm
valdepen
uuuuuuu
universi
unicorn1
turtle1
truckin
trophy
tracks
topless
toons
tobacco
tiller
thunderbird
Thomas1
third
theory
thematri
tested
tecumseh
teacher1
talgat
takashi
swansea
suzie
summer01
suikoden
steveo
states
splurge
soup
solar
SOCCER
smuggles
smoked
smash
skateboa
silvana
sideways
shyguy
shrike
showboat
shanny
shamil
sexton
sevilla
Server
Segreto
sebastie
scruffy1
schastie
sceptre
saphire
sandydog
Samsung
salad
sailfish
sabian
rundmc
rubbing
roygbiv
rover1
ronny
romulus
rjyjgkz
river1
righton
rickey
reset
reno
reliant
regal
Rebecca
ratdog
rakesh
rainier
rabbit1
qwezxc
qwaszx12
qazxsw12
!QAZ2wsx
pussylov
psychnau
psyche
professional
prison
prashant
prancer
powerade
porn123
pontiac1
polpol
polk
plague
pipers
pinkpink
peregrin
peoples
pennstate
pattaya
pass99
parsifal
parker1
pablito
overload
ortega
omsairam
oldone
oilman
october2
novikova
noriko
nickle
nichola
newnew
never1
nascar1
nadezhda
mywife
mymother
myangel
mustang9
mustang8
mustang0
muskie
morlii
moonshine
MONEY
mindless
mike11
mike01
Mickey
michele1
miamia
metropol
memnoch
maxfli
mauro
mauricio
matvey
MATTHEW
master01
marusya
martin6
marlow
marley1
marigold
manager1
malaga
mahal
lusty
luscious
lunar
lugnut
luckyman
lovesme
LoveMe89
lotion
lopata
longlegs
longhorns
lollollol
loll
lol1234
letmein22
leah
lancaste
labatt
kostas
killroy
kicksass
khalid
ketchup
kaykay
kayak
just
judge
joshua12
johndeere
Jeremy
jeffjeff
jeepjeep
jediknight
jazmine
indy500
import
imhorny
ilya1992
illumina
ianian
hotty
hotsauce
hometown
holahola
hoes
hitman47
hermione
hellow
hellome
hellohello
hatteras
gwen
gunsling
gumball
gooddog
goldfinger
goheels
gogeta
glenwood
gisela
ghjcnjghjcnj
gfnhbjn
gfhjkzytn
gazelle
garth
gagaga
fulton
fuckyeah
fucke
freeme
fred123
frasier
foreman
footlove
flapper
fiona
finnegan
final
fifty
fenton
fenix
felony
favorite8
favorite7
fathead
Fabric
fabienne
erwin
erica1
eragon
epson
endless
emili
elgato
elbereth
eddy
dustydog
dupa
ducksoup
drop
drjynfrnt
drevil
dragon13
douglas1
doodie
dominica
dkflbvbhjdbx
develop
delphin
delivery
dedede
dede
dbnfkz
days
dawgs1
davidd
davecole
darlin
dapper
dane
cwoui
culture
CRYSTAL
crush
crusade
crfprf
crank
cowcow
copper1
copenhagen
coolboy
control1
consuelo
clitlick
cliffy
claudia1
classy
chosen
chipper1
chesty
cherry1
champions
celticfc
caseydog
carcar
caramba
car123
capri
camilo
camelot1
CAMARO
cadets
cableguy
businka
burly
bully
bugatti
bryce
brownies
brenden
boris123
Boomer
boober
Bonnie
bonghits
bobbys
bobber
bluebear
blocked
blink18
blackbel
billiard
bilbo1
BIGDOG
bigbutts
biceps
berkut
bastos
bartek
baldur
backs
bachelor
b123456
aztecs
ayrton
away
avangard
arslan
aria
angelofwar
anduril
andrew12
andi
amarillo
amador
alphaman
alpha7
alonzo
alec
alabama1
agyvorc
aguila
aeynbr
adrian1
admin18533362
abdulla
89898989
8585
7hrdnw23
789852
65656565
654321q
5566
555556
555000
512512
500000
4929
333666999
3223
322223
315920
311290
31031983
31011993
30111995
30111992
301090
30101978
30101974
30091984
30081994
30061978
30051978
2w3e4r
2943
29101983
29031994
29031992
29031981
28282828
28121993
28121980
28101977
28101974
27111983
27111981
270986
27081980
270788
27071975
27061975
27041991
270386
26121980
261088
260790
26071978
26061994
26051994
26031976
26021981
251289
25121977
251080
25101993
25101981
250583
25041995
250188
25011995
25011980
24862486
241091
24101981
240889
24081993
240784
24061981
240590
24041995
240388
240386
24021992
240187
23121977
23111980
23091979
230590
230586
23051993
221177
221086
22101993
22091993
22091980
22091979
220790
220788
22071978
22041994
22041978
22041974
22031982
211289
211285
21111975
21081992
210690
210685
21061981
21031979
21021994
21021979
210210
210188
21011982
201283
200990
20091994
20081996
20061974
20051977
200483
200184
20011995
1Shadow
1qaz!QAZ
1Basebal
1a2a3a4a5a
19451945
1933
19101981
19081981
19081975
19071992
19061974
19031976
19011995
19011977
180985
18091994
180883
18071994
180687
18051981
18041980
18011995
18011980
1801
17121989
17121975
171185
17111993
171088
17101995
17101978
17091994
1709
17071994
170584
17021975
17011981
168168
161190
16101983
16101976
16071981
16061995
160585
16051994
16041979
16041977
16031981
159753123
153153
151nxjmt
15121994
15111978
15101978
15091993
15081977
15071994
15051977
15021972
1478520
145632
14111981
141082
14091981
14091980
140788
140787
14071976
140688
140483
14021975
140189
1379
13576479
131415
131088
13101979
13091978
130884
130685
13061980
13051996
130484
130383
130286
13011995
13011994
12qwerty
124356
123sas
12346
121291
121234
12121973
12121970
12101975
120988
120983
12091978
12081978
12061996
120587
12051975
12041992
120385
12031977
12031974
112200
111666
111187
111183
11111975
110988
11091993
11091980
110880
110490
110484
110479
11031979
11031975
11021978
11021974
10121981
101180
10111995
10111978
101092
101084
101078
10061977
100387
10031972
100190
100185
10000
0o9i8u
098098
09111992
09101990
09091977
09081983
09071980
09061978
09031980
08101988
080886
08061991
08061982
08051980
08021983
07121986
07101991
07101979
07091992
07091979
07061981
070273
06121992
06101994
06091995
06091981
06081980
06071977
06061975
06051984
06041992
06041982
06031982
05121981
05091979
05091977
05071982
05071978
05051995
05041993
05031985
05021984
05011976
04200420
04121990
04101982
04081993
04061983
04051995
04041974
03121991
03111988
03071977
03051977
030389
03031979
03021994
03011995
02121993
02081995
02071993
02061995
01121991
01111985
01101992
01092000
01081993
01071992
0107
010486
010485
01041994
01041976
0103
01011962
01011957
000
zhenya
zappa1
yupyup
ytrhjvfyn
yodayoda
yfnfkbz
yess
xrated
wtpfhm
wolfwolf
wobble
whoami
wheel
whatever1
waves
ward
vthctltc
voyage
vfvfvskfhfve
vfhbyrf
valdez
vadimka
useless
tytyty
tyrell
tribes
trewq
touchme
touchdow
tomate
toggle
thomas12
thematrix
theflash
teenie
teejay
tactical
tacit
swanson
sven
strannik
story
stink
stew
stell
starsky
stampede
spinach
spice1
sphere
spanky1
sorry
snikers
sneaker
slut69
slayer666
skazka
sixtynine
sinjin
sincere
side
sheltie
shadow2
shadow01
Sexy1
sex1
serial
searcher
scottt
satriani
satchel
satanas
saopaulo
samhain
salute
salt
sallas
sabrin
ryjgrf
rowena
rockroll
robbins
roach
riker
rhfcfdxbr
rfkbyf
rfhfgep
rexrex
request
remy
relief
reeder
red12345
rapid
raoul
rand
ralphy
qwert12
quack
Q1w2e3r4
pyramid1
pump
prisoner
primera
prime1
primal
press
posture
port
pooch
ponyboy
polniypizdec0211
pluton
pleaseme
pleasant
playboys
pigdog
pieman
Phoenix1
perez
pepsi123
penn
pedersen
paulus
passions
passage
parasite
overtime
orleans
oriflame
number9
number6
nubian
norm
nomar5
nokian70
nitrox
nikko
nikitin
nicki
niceday
nfvfhf
nexus
newage
nevermor
ndirish
natha
nata
nadegda
muttley
muller
mugwump
muff
mousse
mousepad
moonstar
Money1
mobbdeep
mill
milenium
michael9
melon
maymay
masa
maroon
marco1
mapet123456
manana
mammamia
magali
mackenzie
machoman
lowdown
lovesexy
lovefeet
lounge
lostsoul
longtime
longdick
lolwut
lol5
lionlion
Lineage2
limpbizkit
liam
level42
levani
leno4ka
leilani
lehman
legoland
laredo
language
lakings
kurosaki
knulla
kirkwood
kingtut
killyou
kilkenny
kiko
kathrin
kasey
K2TriX
juvenile
junkyard
jukebox
joseluis
Jordan1
JOHNNY
john1
jewboy
jesuss
jeffro
jbond007
jared1
januar
jadzia
jackman
iwantyou
indonesia
iloveu2
ibilljpf
iaWgk2
humpty
hugohugo
horus
hollis
hitter
hfleuf
heretic
henderson
headshot
hawker
hateme
hartman
hands
guigui
gubber
gtkmvtym
greyhoun
gray
gramps
gospel
goodtimes
goodone
gomez
goldmine
goldgold
gohogs
ghjnjrjk
ghbdtn12
general1
geisha
gato
gannon
gandon
funnyman
freeland
forklift
floyd1
flora
flintsto
fkmnthyfnbdf
family1
fairway
essendon
empires
emachines
elite1
elisa
eighty
eek
EDWARD
dunkin
drink
dragon99
doodah
dina
dimebag
diddle
diabl
dfghjc
device
denni
darkmoon
damage11
daisymae
dahlia
crisis
cowman
covert
covenant
corporal
cordelia
COOKIE
convoy
colour
cognac
codeblue
clues
closeup
claypool
cisco1
chucha
china1
charms
chaplin
chance1
cavallo
catalyst
carwash
carthage
carol1
carissa
bunnys
bumblebe
buggy
buckbuck
broodwar
brenda1
BRANDON
boswell
boscoe01
bondarenko
bmw525
bmw320
blue69
blue1
blank
birthday1
bigtoe
biggest
besiktas
bench
becool
bayliner
baraban
baphomet
ballgag
bach
azteca
avengers
AUSTIN
atlanta1
asssss
assassins
asasin
aruba
arsenalfc
arch
arcade
aquila
aqualung
Apollo
apelsin
anselmo
Andrew1
andover
anatoliy
amyamy
amos
amir
amidala
all4me
algernon
alexei
aleksander
agnes
afrodita
access2
Abcd1234
aa123456
90909090
89600506779
7555545
7415963
61586158
54545454
5401
520520
444777
33rjhjds
333222
3263827
3234412
31415
311286
31081993
310784
30081985
300688
30061975
300585
30051983
30051982
2wsxzaq1
29121977
290788
290785
290687
290589
29051995
29051978
29041979
29041976
29041974
290386
29031980
29011977
28121975
28111994
2811
28091977
28041995
28041978
2801
271286
27111980
27091992
27081991
27081982
27081981
27041995
27031980
270290
270183
27011995
27011977
26121982
26091983
26091978
26071995
260689
26061982
260590
260585
260490
26041993
26041980
2603
260290
26021978
25121992
25111984
25111977
250987
25091996
25091980
250884
25061980
250292
250288
250283
2502
250189
2500
246813579
24121991
24111993
24111976
241089
24091983
2407
24061993
24061980
24051981
24051980
240489
24031977
233223
231280
23101993
23091975
23081995
230791
230782
230686
2306
230585
230187
23011978
23011975
22121994
22111994
22101979
22091994
22071980
220687
220686
22061979
22061978
220581
2203
22021993
22011994
2124
21091994
210786
21071993
210490
21041975
210383
21031978
21021978
210186
21011995
201289
20121993
20121981
201085
20101980
200989
20071994
200689
20061993
20051978
20021976
200200
20011993
20011976
1Sexy
19561956
19111982
19111979
19091981
19071981
19031983
19011980
19011975
181285
18111993
18111991
18111975
18101994
18101993
18081978
180386
18031983
18031977
18021980
171189
170783
170782
17051974
170388
17021980
17011996
17011980
1624
1611
16091989
160882
16081976
16071984
160686
16051977
16041981
16021981
16021975
1602
16011976
159753852
15111992
1511
150990
15091982
15081981
15061980
150580
150488
150482
1503
14921492
1475963
1428
141287
14121992
14121981
14121978
14101976
140887
14081973
14071979
14071978
140686
14061976
140486
14041979
140383
14031994
14031993
14031979
14021994
14011995
14011981
14011979
131286
13121993
131191
131186
131182
13111992
13111983
13101991
130990
130985
13091992
130891
130781
13071995
13041975
13031995
13031978
13021981
1258
1256
124816
12345A
123456qq
123456A
1234432
123369
1233211
123123e
121287
12111980
121087
121084
12101994
120883
120790
120779
12071993
120688
120686
12061977
120585
120578
12051978
120491
120487
120387
12031981
12031976
12021977
12021974
120185
120183
1147
111285
111177
11101994
11101977
11101976
110986
11081995
11061977
110589
110495
110284
1069
101287
10101972
100977
10091973
100686
100581
100488
10041977
10031994
10021979
10011977
100001
091286
09121991
09121980
0912
090988
09091992
09091983
09081979
090807
09041992
09041976
09021981
08121980
08111977
080888
08081977
08071975
08031979
0721
07101981
07101962
07081979
070786
07051982
07041992
07031992
07021992
06121978
061172
06101977
06091986
06081976
060689
06061974
06021993
05101992
05071994
05061979
050585
05041980
05021978
05011982
04111983
04111980
04101983
04091992
040881
04031988
04031975
04021991
04011984
03121988
03061993
03041976
030383
03031995
03031978
0220
0214
02111993
02051994
02051993
0126
01121992
01111978
01111977
01101975
010985
01091993
01041977
01022011
01021975
0102
010183
01012008
zxcvb12345
zcxfcnkbdf
z1z1z1
ytyfdbcnm
yomomma
yecgaa
yackwin
xterra
wonton
wonderland
wisconsi
william2
whKZyc
Welcome
warden
wade
vostok
volodya
volodin
viper123
violeta
vincen
velcro
valdemar
tuttle
tuffy
trojans1
tristar
trader12
torment
timetime
timeless
Tight
tigger12
thissuck
theworld
texass
tenten
tennessee
tales
syrinx
sweet16
sushi1
stockings
steel1
steamer
st0n3
solrac
soda
soccer2
sobriety
snoogans
skypilot
sk84life
simcity
sidewind
sharon1
shari
shady1
shadow11
sensual
semen
sega
sector
scoop
schwartz
schnuffi
schneider
sawdust
sauce
sandys
sandi
Rush2112
romana
romain
rockydog
rjyatnrf
riviera
rickie
riches
rice80
reverb
resist
ratfink
randal
ramone
raisin
raffles
qwertzui
qwerfdsa
qazxswedcvfr
qazedc
q1234567890
pussylover
princessa
popsicle
pops
poohbea
points
pluto1
planning
pipiska
picker
photoes
phoenix2
password3
%%passwo
passfind
pasport
parliament
parking
oscar123
orange12
only
oneton
oleole
oldschool
oldnavy
ohio
ocarina
obrien
nvidia
null
novikov
nonrev67
nodoubt
nitrous
nikita1
nikenike
nihongo
nicky1
nichols
nibbles
nessie
neal
nbvjif
nasdaq
nascar3
name
myszka
mycock
murat
mormon
morgen
morga
mommie
milashka
mikki
MICKEY
miamor
mettss
messi10
memo
megafon
maxman
marx
martino
marietta
manner
makemoney
madiso
mackey
lucky2
lucas123
ljrnjh
lisboa
lindsay1
limpopo
lethal
leningrad
lemieux
leahcim
lager
kylie
kratos
kovalenko
kobe08
knife
klein
kingrich
kilo
kasumi
karapuz
kakaka
kabuki
juno
jumping
Jonathan
jetson
jesusc
jeepcj7
Jason
jamila
James1
JAMES
jakers
jackets
iris
investor
imcool
iloveher
iddqd
hun999
htubyf
hrvatska
HrfzLZ
hounds
hotbabe
horsey
hommer
hjkl
haynes
Hawaii
havoc
hart
hammerhe
gypsy1
guyute
gunsmoke
gulnaz
guide
group
gregg
greeny
greedo
grape
goodwin
goodstuf
gobucs
glove
glock17
gixxer
gimme
gilmour
giddyup
ghtktcnm
ghbrjkbcn
ghblehrb
gfhfljrc
gfdkbr
germany1
gangrel
galatasaray
fy.nrf
fuckyou123
fuckfest
fuck12
franki
forgiven
Florida
flhtyfkby
flapjack
firework
firestor
film
filimon
fightclub
faust
farcry
fancy
fabia
exploite
embassy
elrond
elisabeth
egorov
edition
ecstasy
dvader
driving
dripping
dreamers
dreamer1
dove
domenow
doggone
dmitry
discount
DICK
derevo
derby
denny
david2
david12
darts
dann
danmark
Daniel1
DANDFA
dalejr8
cynthia1
cyberonline
cvbhyjd
cubano
critical
cretin
count
corsica
conman
colts
clubber
chocobo
chisox
cheer
charlies
cereal
carney
carly
carlson
CAPA200
c3por2d2
buttplug
butchie
bulldawg
buckeye1
bubbaa
brutis
boss302
booty1
BOOBOO
bones1
boggie
bloomin
blacksun
bitchin
bigpimpi
biff
beeper
bball1
barracuda
barracud
banjo
baltika
baloney
babababa
azsxdcfvgb
astroboy
ashes
art131313
arina
arabella
aquaman
appleton
annabelle
ambition
ally
alex11
akatsuki
agnieszka
afghan
advocate
adelaida
adamadam
access1
abcdefghi
A123456
9111
777888999
777444
6363
5641110
4266
36363636
3456
3323
31081984
310585
31051994
310388
310181
31011988
30111978
30091981
30091977
30081981
30011982
29121978
29091976
29061976
290388
29031996
29031977
29021992
28121994
28081980
28081979
28071979
280585
28051976
28021982
271828
27111979
27101981
270885
27071980
27061995
27061993
27061979
27061976
27051981
27051980
27051976
27051975
270485
27041978
27031978
27031976
270283
27011992
27011976
26121994
26101980
26081994
26071976
26071974
26061980
260488
260381
26021982
26021979
26021977
26011994
251286
2512
251087
250981
250886
25081982
250788
250590
250586
250582
25031981
25011981
2442
241290
24121992
241182
24111975
240988
24081981
240782
24071980
24071974
240684
24061979
24061975
24051977
240485
240479
24041994
24041980
240384
240285
235711
23176djivanfros
231286
231190
231188
230986
23091977
230785
230687
230283
23011994
23011976
2274
2234562
22111976
221089
221084
2210
220986
22081996
22081994
22081982
22071995
22071994
22071979
22071977
22061996
220486
220485
22041970
220391
22031993
220292
220186
211186
210984
21091993
210890
21071978
210684
21061975
21051994
21051980
210489
21041979
210385
21021993
20121992
20121975
20111979
201086
20091980
20091978
20081981
20051975
20021979
20011977
1qwert
1qay2wsx
1Fuckme
198111
19121979
19121977
191191
19111980
19111977
19101976
19091977
19081980
19051995
19051982
19021978
1901
181085
18091990
18091979
18081981
180689
18061977
18041982
1804
180180
17091990
17091989
17091980
17091976
17071979
17071977
170590
17041981
17041974
170288
17011978
16121993
160890
16081996
16071979
16061978
16031995
16011996
16011995
1516
15151
151289
151188
15111983
15111979
151084
150987
15091991
150883
15081982
15071978
150684
15061982
150487
15021994
15021979
15021977
15021976
140890
14081980
14081977
1408
140681
14061994
140589
1405
14041980
140388
14031992
140287
140283
14021976
14011974
13579-
135531
13121975
131179
13111978
13091976
13081976
130789
13061995
13061993
13061978
13051980
130489
13041994
130289
13011975
123xyz
123456p
1234567u
123456789qwerty
123456789n
123321qwe
1233210
1231231
12233445
121290
121179
121086
12091993
12091979
120887
120886
12081996
120789
12071995
120679
120586
12051976
120480
120393
120282
120281
12021996
112263
111188
111116
111111111111
110983
11091996
11091979
110889
110689
110682
11061975
110584
11051992
11041975
110290
11011993
10121975
101188
10101970
10091975
100880
100790
10071978
100683
100586
10051982
10051980
10041994
100384
10031995
10031982
10021973
090784
09071993
09071976
09061979
09061975
09061972
09051977
09031982
08154711
08111989
08111979
08101982
08091977
080889
08071980
08061977
08051988
08051977
08041993
08041977
08031984
08031973
08021987
08021976
08011981
07121980
07111983
07111978
0711
07051977
07031996
07031983
07011994
06121990
06111993
0611
06101993
06101990
06101983
06101978
06091992
06091976
06081977
06071979
06061977
06051975
06031980
06021991
05121978
0510
05091982
05091981
05081993
05081990
050786
050586
05011991
05011979
04091988
04091984
04091983
04091978
04081988
04081980
040786
04061975
0321
0317
03121993
03121992
03091995
03091994
030883
03081981
03081977
03081975
03051992
021286
021285
02121982
02121977
02111980
02111978
02101992
02081992
02051996
014789
013579
01121994
01091995
01091981
01071976
010688
01051975
010488
0104
010389
01031977
01021979
01021974
010184
010176
01011959
001100
zzzzzzzzzz
zydfhm
zebra1
zaq1xsw2cde3
yxcvbn
yukon
yayaya
yana
yamaha1
XyTFU7
xmen
xfactor
world1
wooster
wipeout
WINSTON
winkle
whaler
westham1
westcoast
weedweed
weeble
watashi
warped
wargames
walters
w1w2w3w4
voltaire
vitaliy
vesper
versus
version
venus1
venezuel
Vampire
ultras
tupelo
tugger
tripp
trilogy
tracie
toys
toxic
toes
titlover
tired
tillie
THUNDER
three3
thorsten
thinkpad
thetachi
thejoker
teufel
test11
teres
tenpin
televizor
tazdevil
Taylor1
tartan
take
sweethea
swat
sure
summer12
stroller
stinger1
steelhea
started
stand
sports1
southsid
sonnyboy
socrate
SNOOPY
smurfs
smooth1
smallville
slurred
sludge
slimed123
sk8ter
signals
shroom
shipping
shana
shakti
seren
semaj
scooby2
schwinn
save13tx
sargent
samwise
samson1
safe
ryanryan
ruthless
runrun
rumple
royale
rosalie
rodina
rocking
rocketman
rocco1
robinhoo
robert2
riding
retail
repytwjdf
refresh
redhead1
redfive
realms
reaction
rats
rasta1
ranchero
ramazan
Raiders
raging
qwe789
quixote
Qq123456
pussylicker
puerto
puckett
psychnaut1
prospero
primetim
prikol
price
prettygirl
prasad
prakash
porn4life
polly1
polgara
plus
playoffs
playful
pizzapie
pissant
piepie
pheasant
phatty
peter123
perils
patryk
passing
pass01
parties
paroll
parish
outcast
ouT3xf
orkiox.
organic
orca
omanko
olivia1
olgaolga
october1
oc247ngUcZ
nutsack
nose
nonsense
nomads
nokia5300
nokia3250
nikit
nighthaw
newworld
Nathan
naomi
nacional
mustang3
mothe
mostwanted
mosquito
mopar1
moonpie
moonmoon
month
monique1
mnmnmn
miranda1
minotaur
milford
micke
Michigan
michi
michael8
micha
mewtwo
metals
metalica
medicina
mcleod
mavericks
marykay
marsik
Marshall
marlowe
marko
maribel
margosha
marcy
marcie
makoto
main
Magic1
mage
m0nk3y
lunch
lovegun
looper
liver
lindsey1
lind
lazy
lavender
launch
latex
laracrof
lapdance
ladygaga
kukolka
kodiak1
kochanie
kochamcie
knockout
killemall
keys
kenya
kawaii
katy
karla
karamelka
kapusta
JYs6WZ
juggle
jubjub
joyride
jobs
jimi
jim123
jetaime
jerusalem
jerrys
jerryg
jerking
jerem
jedimast
jazzy1
jamison
jamest
jagr68
iwantsex
islands
islam
isis
isacs155
ironmaid
interpol
internat
inform
inflames
indahous
imzadi
ignacio
hotwife
hornyboy
hooch
hondacivic
homies
holley
hellokit
hawks1
hannover
handcuff
hallmark
halfmoon
gsxr600
grey
gremlins
goodies
good4u
ghfdlf
Gfhjkm
gemini1
ganjubas
galadriel
galactic
futures
fuckup
FUCK
frontera
freiheit
freezer
Freedom
freak1
francis1
foghorn
flamer
fishnet
faulkner
fatluvr69
fantastic
falco
fabiol
excell
evgeniya
epaulson
elisha
eight8
egorova
edwardss
edith
ducati99
dogfish
dkflbvbhjdyf
dirtbag
dimasik
dickman
dickface
diane1
DIAMOND
dfghjk
dewitt
desk
desires
decatur
dbrf134
daytime
dayday
davidj
darker
danielit
damager
dale03
d12345
cuties
curly
cumload
cum4me
Crystal
crossbow
cramer
coyotes
conejo
compa
colgate
closed
clocks
clarion
chump
chocho
chimchim
CHELSEA
charm
chantel
champagn
chacal
cfiekz
catalin
career
cancan
camaroz2
cafe
bypass
buttsex
bungie
bungee
bugsbunny
bublik
britta
bourque
boring
boliva
bodies
bluegill
blondie1
blingbling
blastoff
blade2
bingos
billion
bigpapa
biggdogg
big123
bible
bianchi
bethann
behemoth
batigol
bassist
bareback
bantam
balle
badlands
backspac
Babylon5
aziz
autocad
audis4
auction
asphalt
asd12345
arsehole
arioch
argonaut
arfarf
antoshka
antonio1
anita1
angie1
allstars
alexandria
ak1234
adadad
account1
abc321
987412365
96969696
968574
8787
7979
748159263
7171
555444
5550666
524645
4567890
3e2w1q
335533
326159487
3214
31313131
311288
31121993
31121981
31101979
310889
31081980
310785
31051980
31031993
31031991
310185
30121979
30121978
301184
301087
30101975
30091980
30081978
30071977
30061994
30061976
30051995
300490
30041977
30031994
30011995
2cool4u
29121983
29121979
291085
29101987
29101979
29101976
290981
29081994
290786
290585
290484
29031979
29031976
28121977
281184
28111993
28111981
28111978
28111975
281086
280988
28071974
2805
280490
28041981
280388
28031993
28031978
280289
280285
28021980
28021973
28011982
271184
270985
270282
27021996
27021976
261090
26091994
260793
26051976
26041973
2604
26031979
26021983
26021975
2552
251283
25121979
251181
25111975
251085
251084
25091993
25091981
25081981
250785
250685
250589
250587
25041976
25031977
25021980
25011976
25011973
241285
241281
241085
24091980
24081991
240690
240680
24061978
240487
24041974
240385
240383
23121976
231182
23111992
231090
2310
230987
23091981
230883
230882
230789
230788
23071993
23071983
230690
230491
230485
23041978
23041975
23031995
230291
230284
230185
23011997
22121979
22111981
221087
220883
22081975
220787
22061994
22051994
22031976
220188
22011978
2201
212223
21111980
21101976
210988
21081994
210591
210488
210384
210290
210191
201088
20101994
20101977
20091982
200882
20081977
200789
20061973
200590
200588
20051993
20051979
200488
200385
20021977
1qw23e
1q2q3q4q5q
1Monkey
1Jennife
19581958
1937
1936
19091975
19071980
19061976
19051994
19051973
19041994
19041982
19041979
181289
181187
18101980
180980
180584
18051978
1805
18031979
180292
180285
1802
18011979
18011978
18011976
18011974
17121979
17111981
171085
17081978
170785
170692
17061977
17061976
17051994
1705
17041982
17041975
17031995
17031982
17021977
17011982
17011975
161285
16121981
16101979
160985
16091979
160687
16041973
160395
160384
160290
16021977
16021976
16011981
15963
151286
151189
151185
15111993
15111982
151089
15101994
15101974
15091977
1508
150783
15071976
15041976
150290
15011979
145145
140988
140984
14091978
140789
140781
14071970
140687
140685
14051978
140490
140290
13691369
1357911q
131190
13101978
1309
130893
13061992
13061973
13051976
13051974
1303
1302
130190
123qweASD
12369
123456zxc
123456o
123456h
123456789abc
121285
12121994
121184
12101993
12101978
12091975
120890
120889
12081976
120784
12061981
120590
120584
12031996
12031994
12021981
120000
1178
111444
11121982
111190
11111994
11111977
1111111111zz
110989
110987
110981
110980
11091978
110893
110884
11081977
110784
11071995
11071977
11071972
110691
110683
11051995
11051978
11051976
110486
11041981
110390
11021977
101276
10121996
10121012
101190
101185
10111977
100990
100988
10081977
10081975
100783
100687
10051977
100486
100480
10041995
10041981
100386
10021995
10021978
10011995
0wnsyo0
09121977
09101989
090989
09091993
09081992
09081980
09071994
09071989
090587
09041981
09041978
09031976
09021978
08091993
08091983
08071989
08061978
08041978
08041976
080386
08031975
08021973
07121991
07121982
07121979
07111993
07091981
07021974
07011993
07011991
06111991
06111980
06101979
06071978
06061979
06051995
06041978
06031977
0602
05111980
05091994
050888
05061973
050583
05051978
05021996
04121991
04121981
0412
04101981
04101979
040985
04091993
04091980
04051978
040486
04041975
04031996
04021993
03101994
03101993
03101978
03081978
03071981
03051974
03021977
03011981
02121978
02111977
020890
02081993
02071996
02051995
020288
01111976
01091970
01081994
01061974
01061973
010490
01041978
01031996
01031995
01021978
01021970
010171
000000a
zoezoe
zepplin
zaxscdvf
yxcvbnm
yogi
yjdsqujl
woodward
wonkette
windstar
wife
wicked1
whosyourdaddy
whopper
whatthefuck
weirdo
warcraft1
wantit
walkman
wacker
vulture
virtua
viewer
vfvfvfvf
vfnhbwf
vertical
verify
venezia
vbkbwbz
vasya
ukraina
ubnfhf
twodogs
tuborg
trolls
trippin
trashman
toyota1
totally
toobad
titus
titan1
tinatina
tigger01
tide
Thunder
thinker
therion
thebes
thatcher
tess
terrible
terminus
telecast
tele
taratara
talent
tainted
tables
system32
sysadmin
sylvester
sydney1
sydne
swede
susann
surfin
supper
stlouis
steward
steves
step
starks
squish
sport1
spanks
Sophie
Soccer1
snotty
SMOKEY
smarties
slydog
slayer66
slap
skyblue
skittle
sitruc
siberian
showcase
shining
sexslave
seven77
sensatio
seller
sdsdsd
scooters
Scooter
schoo
sarahs
sandeep
sandals
samolet
salamandra
ruger
rosette
rosebud1
roodypoo
roderick
rocketma
ricochet
reporter
relax
reklama
reddog1
rebirth
razzle
rave
rapunzel
ramair
rajesh
ragman
rafae
qwertyasdfgh
qwerty22
Qwerty12
qwertasdfg
q1q1q1q1
pusher
pulamea
proteus
priscill
print
PORSCHE
porky
poppet
poopy1
polka
polinka
poiupoiu
plover
pitt
piramide
pine
pick
petey
peterose
pescator
pelikan
parade
papapapa
panchito
paige1
Packers
oneshot
olivetti
olechka
odysseus
numlock
notredame
nosferat
njdevils
nikitina
newstyle
networks
neogeo
natalka
mysterio
mymoney
mutabor
munchie
mulberry
muaddib
mounta1n
moosey
moneymoney
mojomojo
minister
minion
millerli
michael3
meyer
mexic
Metallic
memorial
mclean
mazinger
MAVERICK
matvei
mathilde
material
matches
match
marmar
marma
marduk
march13
mara
mansur
mania
man123
mamedov
makarov
mailmail
mahalko
Madison
lynne
lucky777
Lucky1
lucinda
loveyou1
lockheed
lineman
lfybkrf
lfhbyf
levi
Letmein
leralera
leone
laxman
lauras
lasher
landscap
lance1
lakeview
kosher
knowledge
kingair
kilgore
kevins
kban667
kalle
k123456
justin12
johnn
jessie1
jemoeder
jaws
jasper1
japanes
janus
january1
jamaica1
jakedog
jacque
jackso
jack123
izzicam
itworks
itachi
isgreat
invader
indica
income
imback
ILOVEYOU
illegal
idiom
ibill123
hubbard
hotwheel
hotcock
hooters1
hondo
hoddle
hiroshi
hibernia
hershey1
hermit
herald
hello2u
Hello1
hayes
haribo
hansel
Hamburg
halflife2
haley1
habana
gunter
guillaum
grizli
grifter
gravel
grassy
grainger
gjgeufq
give
girlfriend
ginger12
gibbons
ghostman
ghbrjkmyj
gfhkfvtyn
gemstone
garry
funn
funguy
fuck777
fuck1
fresca
freetime
fnkfynblf
flyaway
flossy
flossie
feyenoord
femmes
felice
fedcba
fatpussy
famili
excess
evenflow
etnies
erfolg
erasmus
elite11
elissa
elise
elena1
echo45
easypay
dwarf
duranduran
dune
dtythf
DtE4UW
drinks
dream1
dragon88
dopey
donny
dominator
derrick1
denisa
debbie1
dawggy
dave123
darkknight
cvzefh1gkc
current
cuntlick
cstrike
cristiano
crimson1
creep
creativ
coop
conker
commodor
colocolo
coffin
coffee1
cnthdf
cnfcbr
cleaning
cinders
chrissy1
chrism
chocolate1
chicas
chewbacca
chevyman
cheche
chatte
charlie3
charles2
catscats
catlover
catfish1
cashman
casa
canseco
canad
camill
camaro69
calvary
caddis
cabinet
bungalow
bullets
bugbug
budda
buckie
brutus1
browneye
browne
Brittany
brianna1
brian123
bretagne
brentfor
brat
brasilia
BRANDY
brandie
brabus
booby
boggle
blueline
blue45
blue33
Blink182
bling
blaster1
Billy
billing
biggin
bigdogg
bigdave
bettie
bereza
begood
bear1
bateman
bartlett
Bandit
baile
bagger
badnaamhere
avgust
author
aurelia
audi100
asslick
ashlyn
ashish
asecret
asd1234
artofwar
arabic
angle
angeleye
Angel
andros
andrej
anatomy
amherst
aman
aluminum
alpha12
allure
all4u8
alcat
airborn
adonai
acura1
acoustic
aces
a123321
9669
96385274
951159
89015173454
852654
789123456
741236
68camaro
56835683
555888
554455
5404
4SNz9g
4r3e2w1q
4904s677075
479373
4556
451236
4510
4422
4313
3663
3283
311083
31101973
31081995
3108
310790
310586
31051976
31031994
310184
31011977
31011974
30303030
30121993
30121991
30101994
300zx
30071993
300586
300583
300487
30041994
30011979
291296
290989
290688
290681
29061995
29061994
290584
29041978
29011976
281283
28121979
28091995
28091978
280885
28081983
28081982
280686
280586
280487
28041982
280391
28021996
28011975
271189
2711
27101979
27091982
27071978
270684
270585
27051972
270187
261183
261083
26101993
26071996
26071977
260681
26061976
26051980
260390
260280
26021980
2601
258741
251280
25121981
251182
251089
25091979
25091977
250790
25071994
25071979
2507
250686
250681
25061976
25051977
25041994
25031996
24601
241282
240985
240789
240786
24071977
24051994
24051974
24041977
240286
240183
24011975
2332
2324
231288
23121994
231187
231186
23111971
231082
23101980
23091974
230889
230792
230780
230591
23051995
23051979
23051977
23051975
23041979
23011970
2301
222222222
221289
221283
22121995
22121981
22111993
22101982
22091970
220886
220884
22081993
220791
220789
2207
220685
220683
220677
220585
220386
220385
22021981
2112rush
21121994
21121982
21121973
210987
21081996
21081995
21081975
210695
210689
210589
210395
210381
21031980
21011994
201286
20121978
201186
20111996
200993
20091977
200889
200886
200784
20061994
20041975
200386
20031995
20021974
20021967
1bitch
1934
19141914
19121981
19091994
19081993
19071979
19051979
1881
1856
181186
181088
18101981
18091977
180790
18071977
180588
180587
18051996
18051977
18051975
18051974
180485
18041994
180388
18021985
18011994
171285
171280
17111978
171083
17101982
170989
17071982
17061978
170582
170492
170488
170485
170392
17011971
161288
161287
161281
161184
16111981
16101993
16101980
160989
16071995
160682
16061994
1606
16051974
16031978
1603
16021980
16011992
159875321
15101975
150978
15091994
15071995
150689
150681
15061976
15051975
150388
15031996
15031995
15021995
150187
1488
141285
141281
1412
14111992
141088
141087
141084
14101994
140886
14081996
14081976
14071995
14071977
1407
14061977
14051980
140489
14041994
140385
140188
14011997
14011978
13579246
13421342
131289
131287
13111993
131089
13091979
130886
130785
13071977
130589
130583
13031981
13031977
13031973
130287
13021975
130188
1300
1253
1248
123QWE
123q123q
1234567z
12332112
123123123q
12251225
1223334444
121268
121178
121176
12111978
121090
121079
120987
120984
12081975
12071977
120687
120683
120680
12061976
120589
120490
12021975
12011981
111276
1111999
111178
111089
111088
11101993
11101974
11091994
110892
110890
11081976
11081975
110778
110586
110581
110482
110391
110385
110282
1090
101295
101289
10121995
101187
10111993
10111979
10111974
101087
101076
10081974
10071994
10071975
10051981
10051978
100490
10041974
10021997
10021975
09121974
09111981
09111972
090978
09091974
09071983
08091976
08071994
08031995
08031994
08031971
08031970
08021995
08021978
071182
07111991
07111979
07101995
0708
07061980
07061976
07051978
07041976
07041975
07031978
06111975
06101980
060990
060882
06081993
060782
06071992
06051993
06051978
06041976
06031974
06011993
05111978
05091993
05091980
05081978
05061978
050580
05051976
050387
05031974
05011996
05011995
05011977
04111993
04091981
04071996
04071974
04041978
04011993
0401
0315
03121984
0312
03111991
03111978
03101975
03101974
03081994
03071993
030688
03061994
030478
03041994
03041981
030393
03011978
02121994
020990
020791
020686
0205
02041995
020384
02031994
02011995
01121973
01111992
010988
010586
01041997
01041968
010285
01021973
010175
010169
zxcvb1
yoohoo
yingyang
yeryer
yannick
xsw21qaz
xrp23q
xboxlive
wsxqaz
winky
whitman
wetwet
westie
wars
warpten
warhol
warhawk
walden
w4g8aT
w12345
vsijyjr
voetbal
vlad1996
violent
vbkfyf
utvols
twiztid
tweet
trustn01
trust1
trouts
trinket
tooshort
tookie
tities
tiramisu
tinker1
Tigger1
thunders
thug
thomas01
thirdeye
thebomb
testme
terrie
temporar
temper
teetee
teacup
tavern
tashkent
tarantul
tamtam
takehana
tagheuer
t34vfrc1991
szevasz
Sydney
svetka
sunnie
sunita
sunderland
stussy
stringer
sting1
stewie
stephy
stargaze
staple
stanger
stamps
STALKER
stairway
spartacu
sorcerer
solid
smarts
slacking
skyline1
skelter
skeletor
singing
shelia
Sharon
sharik
shake
sexybaby
sexbomb
seagate
scott123
scotia
scoob
schweiz
saturn5
satan1
sassie
sashok
sanjuan
samantha1
samael
sable1
rubbish
round
rostik
rororo
ronron
roland1
rodriguez
rodrig
rob123
rjcnbr
rhapsody
reward
reverend
reject
Redskins
rediska
reddragon
random1
raccoon
qwaszx123
queer
puravida
pringle
prefect
practice
pounder
polska1
police22
player69
playbo
piranha
pinewood
pickett
pi314159
phuket
Phantom
phantasm
petter
petersen
peterbilt
pervasive
pepsicola
pennst
pedros
peaches2
payne
paula1
pats
patricio
Patricia
passion1
parolparol
parole
pandora1
panacea
palmetto
Paladin
oven
orland
oriole
oriental
order
oops
onclick
omega2
olivi
olds442
oldham
oktober
oEMdLG
odette
oceans11
notice
noonan
niunia
nino
nikolaev
Nicole1
nickname
negrit
natashka
naresh
nada
mZepAb
muncher
multisyn
muffi
muenchen
MOTHER
mollys
miss
minako
MILLER
mika
midwest
mickie
metalman
metal666
merrick
maverick1
matthew2
master11
mashina
maryjo
mansion
mansell
manish
malvina
maksik
makarova
madsen
luckyboy
louis1
lollol1
lolit
lolalola
lkjh
littlebi
lisa69
linsey
lingling
lina
lemond
legal
lbvflbvf
layla
laugh
later
landry
krasnodar
kona
Knight
knarf
kindness
katina
kassie
kallie
kakaroto
kakakaka
kailua
juventu
junfan
juancarlo
joyce1
joking
johnmish
john1234
jimmy2
jigger
jessika
jeeves
jeanie
japan1
jamal
jailbird
jacks
ironhead
internet1
interex
indiglo
images
ilovepor
ilovemyself
ilove69
Iceman
hotel6
hot2trot
hosted
horny69
hondacrx
holeinon
hobbs
hiro
hellothe
healey
harlan
gunner1
gunman
guderian
griffon
greek
grandprix
goodnews
Golden
godwin
glen
gillette
gfhnbpfy
germaine
gerardo
geneviev
genesi
gearhead
gaysex
GATEWAY
gamers
gail
gaffer
fyutkjr
fuckslut
fuck0ff
friday1
freight
fred12
forty
fonzie
focus1
fistfuck
figment
farter
epiphone
enkeli
enfield
energize
empress
emachine
Elvira26
eltoro
elohim
eightball
effect
eatmee
Eagles
dzxtckfd
dthjxrf
drinking
dress
dreamy
dorsey
doremi
doorman
dollface
dimension
didi
DHip6A
deutschland
detail
destroye
democrat
delores
deere
debate
davidm
dasdas
darkwing
Darkness
dannon4
dahc1
culo
cuckoo
crysta
crybaby
cristi
creek
crazy8
crappie
cranky
Cowboy1
connection
conflict
comicbook
collette
cogito
coast
coach1
cnhtktw
circuit
cinderella
chobits
chisel
chico1
chicke
chevron
cheval
Chester
chatter
charl
chanda
cathy1
catch
CASPER
cashcash
carioca
capt
candi
callme
caitlin1
cachorro
buster01
burnley
burgers
buldog
bugsy
bubu
bubby
bronte
bronco1
brianjo
bound
borg
bootneck
bonnie1
bonito
bonfire
bones69
bonefish
bogie
bluenote
blowjobs
blanket
bizarre
billyb
bigg
beluga
bebop
beaut
bear12
bassfish
barsuk
barret
baldy
bakers
bagwell
BADBOY
babycakes
azerty123
azer
axel
auralo
atdhfkm
astoria
astonvilla
ashman
asdasdas
Arthur
armitage
ariadne
architect
ararat
apathy
aol999
annual
annemari
anklet
anjali
anime1
alias
alfaromeo
alex22
ALEX
Alex
albert1
ALBERT
albania
alaina
AL9aGD
airwalk
aguilera
adrianne
adrenali
adfadf
adelphia
ababab
a123123
98989898
98745632
976431
963741
8balls
7UFTyX
789321
753753
6262
567765
55555a
555555a
541233432442
4wheel
4free
47474747
4637324
4428
4000
3some
3edcvfr4
380zliki
3369
3344
3333333333
31122008
31121977
311090
311079
31101976
31081979
310787
310386
310385
301288
301188
30111981
300888
30031995
30031993
2wsxcde3
29121980
29111976
29111973
291092
291080
290988
29091972
29081980
290787
29071975
290689
29061974
290488
29041975
290383
281290
28121976
28111995
28071980
28071975
280689
280592
28051977
280488
280390
280386
280384
28031995
28031994
28031980
28031974
28021977
280188
271287
27121979
27101978
27101976
270991
270987
270785
27051994
27051979
270487
27031994
27021995
270189
270184
27011979
27011978
261187
26111983
26111981
261082
26091995
26061979
26051977
26041996
260384
26031977
260289
26011980
25111993
251083
25091994
25081995
25071976
25061995
250584
25051978
250286
250190
25011979
25011975
243462536
241289
24121976
241190
241189
24111995
241088
24101977
240984
240887
24081980
240688
24051996
24051971
24031978
2402
231191
231184
23111993
231086
230680
23061982
230578
23041995
2304
230390
230288
23021976
230191
224422
221286
221281
220692
220588
220578
220484
22041973
2204
220389
220281
220184
22011972
21125150
21121976
211190
211188
21111979
211087
21101993
210989
210981
21071976
210688
21061976
210483
210190
210184
210183
2100
201184
20101993
20081979
20081978
20071975
200690
200586
20051995
200489
200484
20041996
20041994
20031975
20031970
200285
20011978
20011972
1George
19844891
19121995
19101980
19091979
19081979
19071996
19071993
19061995
18121972
18111995
181090
18091980
18091972
180886
18081977
18071976
180688
180686
18061972
180590
180490
180293
180284
18021972
180188
1793
17761776
17111991
17111973
17101993
170986
17091995
17081973
17071995
170683
17051996
17051975
17041995
17041994
1704
17031979
17031975
170186
170183
169169
161280
161179
161171
16111975
16101981
16091977
16081975
1608
160788
160786
160688
16061977
160586
160487
16031976
160289
16011980
16011973
151287
15121975
151183
15111974
151086
15101996
1510
150890
150888
150885
15081995
150784
15061977
15051970
150489
15041972
15021975
15021974
150190
141975
14121973
141186
14111973
141083
14091995
14081994
140792
140791
140680
14061973
14051995
140487
14021997
140185
14011994
13311331
132465798
13121978
131189
130991
130984
130889
130780
13041993
1304
130386
13031976
13021979
130191
1289
1286
128128
1243
123666
1234qwerty
12345i
123456j
123456789w
123456789qaz
12344321q
123333
123123qwe
121272
121271
121078
120893
12081977
12061979
12051979
12041974
12041972
120290
12021978
1190
111282
11121976
11121975
11121314
1111aaaa
11111993
111086
110985
110885
11081979
110790
110789
110782
110688
11061982
11061976
110489
11041976
110388
110383
1099
1050
103177
102102
10121978
101083
100887
100786
100785
10071995
100688
100685
100680
100587
10051994
100484
100476
10031971
100187
10011997
10011979
0918
09121993
09101993
09101983
09091976
09061973
09041979
09021976
0812
08111992
08101981
08101977
08091980
080884
08071995
08071978
08051993
08051971
08041983
08031981
08021994
08011982
071289
07121994
0712
07101978
070988
07081977
070809
070783
070584
07041973
07031993
07031979
07021995
07021994
061288
06121979
06111981
06091993
06071975
06051977
06051974
06041979
06031991
06031975
06021975
051190
05111979
05091978
05081975
050588
05051996
0505
05031996
05021994
05021976
04111981
04081979
04071980
04061977
040588
04051994
04051973
040484
04021979
031286
03121994
03121978
03111981
03101977
03091992
030584
03041995
03011982
02121975
021089
02051992
020284
0187
01121976
01091982
010878
01051978
01041974
010384
01032000
01031974
01031972
01021977
010189
010186
010174
010160
007007007
00112233
000006
zxcvbn1
zorglub
zamboni
yuiop
yendor
yasmine
yardbird
xNgWoj
wowser
woogie
Wizard
winston2
windex
winchester
winamp
wilso
willow1
whatisit
westgate
wesson
weedman
webb
watermel
waterfall
water123
warfare
walley
walker1
walk
vjhrjdrf
victor1
vfiekz
vfhvtkfl
vfhrbp
verity
varsity
vander
vampyre
utility
underworld
tZPVaw
TYvuGQ
twingo
trustnoone
truckers
trina
tremere
treacle
trashy
toughguy
tough
toolshed
tobago
tippy1
tightass
tigerlil
theraven
theman1
texas2
testes
terrace
teri
terence
temp1234
teddyb
tease
tahoe1
t123456
sylvania
sycamore
swindon
superdup
sunsun
SUMMER
stump
strings
strategy
stomper
stepanov
steady
Starwars
startac
[start]
starla
squishy
spandex
sound1
soraya
solosolo
soccer15
soccer14
Slayer
slammed
sistema
single1
silicone
shorts
shocking
shizzle
ship
shaw
shadow69
shadow13
sexboy
sex6969
serebro
seattle1
Scott1
schwanz
schlong
sc00ter
satanic
santo
samsara
sameer
salvation
sallie
salamand
sabotage
Sabine
roxie
rouge
rodion
Rocks
rocheste
robby
rfpfynbg
rfnthbyrf
rfgbnfy
retep
region
redtruck
ready1
razdvatri
ravage
ratchet
rahasia
r12345
qwer4321
qpwoeiruty
qazxswed
q8zo8wzq
pussyeater
purgen
purchase
proverbs
problems
problem
princeton
primrose
primo
ppspankp
popular
pootie
polkmn
pokey1
pogo
plant
pkxe62
pirata
pioneer1
phipsi
petra1
perico
pepper12
pedro1
pawpaw
Patrick1
pato
patit
pamela1
ostrich
osborne
orlando1
one
nyknicks
nounou
northsta
nokia3310
nodrog
neuken
nelly
natash
natas
nananana
nagrom
nafets
mustangg
multimedia
mullins
morrisse
morkovka
MORGAN
montauk
monica2
moneyy
moneymaker
moneybag
mobil
mitsubishi
milagro
miko
mikaela
Midnight
memyself
memento
mellons
mclane
mccabe
matthew7
mark22
marisha
marimba
maricon
marbella
manitou
mambo
malishka
maldini
makemone
mack10
macho
lover69
lovepussy
loveme2
loveme1
love23
love13
loredana
longbeac
LONDON
lollo
lol12
logical
location
lizaveta
limerick
letitrid
lesbo
leo123
lenalena
lebron
lawdog
laughter
latvia
lanman
landlord
lana
l2g7k3
kusanagi
KswbDU
konfetka
kohler
kitty2
kirill123
kingsley
king123
kidd
kevlar
kellys
kbytqrf
kaya
katharin
katenok
kardon
kaneda
kamil
kamehame
JUSTIN
junction
juarez
Joshua1
JOSEPH
jonathan1
joints
joachim
jledfyxbr
jana
jake12
jackson2
jacki
iwantin
ismael
interests
inches
ilona
ihateu
Hunter1
human
HR3Ytm
hottie1
HOTDOG
homebase
hollydog
hernandez
hereford
henderso
hemicuda
helpme1
helloyou
hellion
halfpint
haha123
guns
gump
guitarra
Guillaum
grimlock
green12
grant1
gordon1
gonefish
golfing1
godofwar
glamur
gifted
gibbon
ghbdtnghbdtn
ghbdtnbrb
gfhreh
gfhfif
getalife
gerhardt
geraldin
georgi
George1
Gemini
ganesha
gaga
gaetano
futura
fun123
frenzy
fredderf
fredd
frantic
fordman
fordford
foolio
flyhigh
flogger
finalfan
fidelis
fermat
fellowes
favre4
favour
fartripper
fartfart
Fabienn
explode
eWtosi
etoile
eros
eric1
elnino
edinburg
eater
dryden
dron
dragon22
dothedew
doraemon
DoqVQ3
dobson
divx
division
discreet
disco1
diogenes
dimarik
dick69
denden
deimos
DEBBIE
deadeye
deaddead
davida
dalila
daddy123
cuthbert
cummings
croatia
crewcom
crabby
coopers
conan1
COMPAQ
colette
coconuts
cnjvfnjkju
Claudia
ckfdbr
cheeta
checks
CHARLES
characte
char
champagne
cfhfnjd
cerfcerf
carmex
carmelo
carcass
capitol
candid
camara
calcio
cadence
cabrio
buzzsaw
buttocks
bulldog2
buddy12
bubber
bubbadog
brayden
bosworth
bored
booties
bolivar
bocephus
bobbo
bob
blue21
blondi
blazin
bladerunner
blackrose
blablabl
biteme69
BITEME
billys
bigstick
bigshot
bigdee
bianco
bethan
bestfriend
bells
belarus
beckett
bebebe
beast1
bayview
batter
batman99
Batman1
barnett
banderas
bandera
baldrick
babygurl
aztec
August
atlas1
asteroid
asdfjk
asdewq
asd123asd
ARSENAL
arschloch
arrow1
armenia
arisha
arena
angel13
ANDREA
andre1
anasazi
anamaria
amormi
alvarez
aleksa
aida
agustin
adida
acosta
aceracer
accounts
accent
Aaaaaaa1
aaa340
8ball
876543
8762
8484
8181
7667
6060
5437
475869
47114711
44445555
3stooges
3girls
3783
3366
3355
330330
31101977
310885
31081978
310783
31051996
310387
31031975
31011995
31011994
301286
301186
301183
30111994
30101977
300982
30091974
300770
30071976
300687
30061977
300486
2FcHbG
29292929
29101978
290991
290990
29091975
290789
29071976
29051977
290487
290483
29031975
29011981
29011978
281288
28121978
281191
281189
281182
281089
28101978
280984
28091980
28081978
280788
28071977
280688
28061976
2806
28051994
28041994
280385
28021979
28011979
28011976
27121994
271188
271180
27111993
271092
27101975
270888
270884
27081994
270782
270777
270690
270689
27061996
27061978
270583
27041974
270389
270385
270288
270284
27021994
27021977
27011975
261286
261189
261181
26111976
261081
26091996
26091992
26091974
260888
260883
26081979
260688
260587
2605
26041981
26041979
260386
260385
26021994
26021976
26011982
25121978
251186
2509
250577
250483
250481
250385
250382
25031995
25031976
25021997
250184
242526
241192
241084
241078
240982
24081977
240788
240691
240682
240591
240585
24051978
24051976
240490
240486
24041993
240387
24011977
23111975
23101976
230990
230988
23071976
23071975
23071974
230692
230685
230681
230583
230391
230388
230290
23011996
222888
221186
221183
221078
22101996
22101972
220988
220887
22081978
220784
220590
220589
220290
220289
220288
220279
22021974
22021973
22011974
2122
21111995
210790
21071995
21071975
2106
21051972
210485
21041977
210382
210283
21021977
210185
21011976
21011974
20111975
201083
201020
200991
200986
20091975
200887
20071976
200684
20061997
20061995
20061978
200592
200589
200584
200494
20041978
20041977
20041976
20041973
20031974
200288
200284
1Ranger
19933991
1928
1920
19121983
19121980
19101992
19081996
19081994
19081976
19061980
190587
19051976
19041973
19021975
18111994
18111976
180987
1808
18071975
18061975
18061974
180385
180377
18031994
18031976
18011981
1789
171286
171183
17111995
17111976
1710
17091996
170888
170788
17071975
170688
170686
17061995
17061994
17061973
17051976
170489
17041980
17041979
170387
170287
17021976
170181
17011994
17011977
161282
16121975
16111976
16091975
160885
160884
160683
16061976
16061975
16061972
16061971
160584
16051993
16041996
160288
160286
16011994
158158
151184
150989
15091973
15081998
15081994
150792
150782
15071975
15061978
150590
150589
150585
150480
150289
1472
1453
1441
14121974
14111994
14111976
140987
14091974
14081978
14081971
14061996
14061981
14061980
140588
140488
140484
14041972
14031996
14031977
140291
140282
14021996
1402
1397
135797531
133113
13121976
13081996
130783
130782
13071980
13071978
13071971
130688
13051993
130486
130388
13031994
130187
13011978
13011972
12457
123qaz123
123555
1234rmvb
12347890
12345g
12345e
123456789A
12345678900987654321
12345671
123123123123
12311231
12231223
121284
12121995
121213
12111977
12111976
12101982
12101977
12091980
120882
120875
120741
12071978
120685
120684
120391
120389
120386
120378
12031975
12001200
1163
1155
1144
111290
111288
11121996
111186
111176
11112000
11111970
1111122222
110982
11091976
110888
110783
110590
110583
110481
110382
11031995
110285
11021995
11021973
11021969
110183
108108
10661066
101169
101072
100991
100781
10061960
100590
100487
10041976
10041972
100192
09121975
09111991
09111989
09111980
09111979
09091996
09081994
09081977
09061994
09051994
09031978
09011993
09011979
08522580
08121977
08111985
08111982
08091972
080883
08081995
08081994
08061979
08061976
08051996
08051979
0803
07831505
07121978
07091995
070777
07071995
07061995
07051976
070483
07021979
07021977
07011979
0626
06111978
06061994
06041995
06011979
06011978
05101978
050989
05081994
05081976
05071976
050689
050686
05051971
05041972
05011993
0424
04121992
04121979
04121977
041090
04091976
040888
04081974
04071981
040583
04011977
04011974
03121980
03071996
03071995
03071974
030690
03061981
03051994
03051975
03031996
03031974
03031971
03021976
03011979
03011976
0223
021978
021189
021187
02111992
02111979
020782
020388
0203
020292
020282
02011993
0147896325
013cpfza
01101974
01081977
010787
010687
010589
01051995
01051994
010482
010388
010385
01031975
010179
010178
01011956
009900
007james
zigazaga
yorkshir
yamah
xcountry
wrxsti
workshop
works
woodys
wizkid
winning
winifred
willys
wildrose
wilcox
whistle
wewewe
wetlands
wertwert
weronika
wellington
welles
webhompass
waVPZt
wash
warzone
vova123
vittorio
vibrator
vfvf123
vfrcbvec
venom121293
vacuum
UpnFMc
turkish
trusting
truffle
tron
tristen
trafford
totototo
toronto1
toptop
toosweet
tommygun
tomm
tmoney
titsnass
tititi
timing
timbo
tigerwoo
TIGERS
Tiger
thunde
thomas2
thisisme
thales
testy
tercel
taylor12
tasty
taekwond
tackle
syncmast
sweeper
swan
superson
sunrise1
sundin
Summer1
stuttgart
strelec
starts
stars1
starflee
stallone
squonk
squids
squeaky
sprinkle
sportste
spoonman
sossos
sonnet
soldier1
sogood
smokeweed
slipknot1
Slipknot
skytommy
skoal
skaska
silverfo
silver12
silva
sideshow
shua
shooting
shock5
shingo
shank
shakey
shaka
seven11
serene
sepultura
selen
seafood
scribe
scribble
scooby12
scimitar
scenic
scamp
saturn1
sarah123
Samson
salsero
sailormoon
sadsad
rudedog
roxana
roxan
rooster1
ronaldo1
roma123
rjynfrn
Rjw7x4
rfrltkf
rfntyjr
reviewpa
reverse
render
rellik
regret
reddrago
redbirds
rebecc
ready2go
razorbac
rasengan
r2d2c3p0
qw123456
quetzal
qqqq1111
QBG26i
q55555
pwxd5X
PURPLE
promethe
Prince
powerpc
powerboo
positivo
portman
porker
poli
plopplop
pinecone
pike
piglets
piedmont
phillip1
phenix
pflybwf
percival
pepsione
pepit
penner
patrick2
password0
paroli
paramedic
papichul
papercut
paper1
pampers
paleale
pacifica
pablo1
ou812ic
otters
orange8
open4me
omega3
oddjob
octavian
nutz
nurse1
nowhere
nolove
nolimit8
nikolaus
nikolaeva
nikita123
nicholas1
newmoon
newguy
nelso
Nec3520
nbvcxw
navarro
nashvill
nails
mylord
MUFFIN
muaythai
mrhappy
mP8o6d
mozzer
moses1
morrigan
mormor
montan
Monkey
mofo
miracles
minidisc
micros
meyers
merry
mercy
melville
melonie
mello
melbourn
meddle
meaghan
mauser
mattman
marisol
marcopol
mamasita
malcom
maid
mahoney
madhouse
macros
lottery
london12
lkjhg
limaperu
letitbe
leiceste
laverne
lausanne
lamesa
ladydog
kukushka
kukuruza
Kristina
kosovo
knocker
knives
klootzak
klklkl
kirby1
kings1
kindbud
Killer1
khalil
khaled
kfvgjxrf
kenyon
kelly123
kelly001
katusha
kasia1
kakadu
kadett
juster
juggs
joselui
josef
joness
JOHNSON
joeyjoey
joann
jeter
jesuschrist
jeronimo
jelly1
jeanine
jazzjazz
Jasmine
jansen
jamies
jabba
iuytrewq
irvine
intelligence
indiana1
Indian
iluvsex
iceice
HuFMqw
hotline
hoss
hooked
homersim
home123
hoihoi
hockey12
Hockey1
hillman
Hhhhhhh1
herons
hellbent
heinz
heathers
HEATHER
header
haters
harrypot
hanover
hangman
Hammer1
hakeem
haircut
hahah
guess1
grubber
grogan
griff
Green1
greasy
graeme
gr8ful
gorgon
good2go
golf12
godson
gnusmas
gnasher23
gnaget
glorious
girdle
giovann
gibsonsg
gianna
ghjkju
ghjghj
ghandi
george12
gentry
Generic
gemin
garten
ganster
gandhi
galahad
gabriella
g3ujWG
future1
fussbal
funhouse
FuckYou
fuckina
from
frolova
friendship
freelove
franz
framer
force1
folder
flyers1
flipside
flavia
firetruc
fightclu
fencer
fatim
fatcock
farting
fairview
faceoff
fabregas
f00bar
express1
Evelyn
ellen1
elaine22
edinburgh
duffbeer
dribble
dragon7
dragon23
doritos
donkey1
donald1
dominos
doma77ns
dolfan
document
dockers
dixon
direwolf
dima1996
dididi
dfdfdf
destro
desperad
delorean
delano
defjam
deepsea
declan
death123
Dawg1
dashadasha
darkjedi
darien
dagwood
DAD2OWNu
cycle
cup2006
cuntsoup
ctdfcnjgjkm
crossfire
cristia
craps
CraCkSeVi
couscous
costa
cornholi
concert
commie
com2
college1
colby
coffe
cocococo
cleric
cleaver
Chris1
chilidog
Chelsea1
cheesecake
checking
centrino
celtics1
cellular
catarina
cassie1
casablan
carrier
carmela
carguy
carbine
caps
canadien
camell
cadr14nu
caballo
c6h12o6
burke
bulls1
bulldogg
budice
bububu
brother1
britneys
brindle
bridgett
brewers
brent1
brandt
bosstone
boondock
bonham
bobby123
bmw123
blue13
blowme1
BLOWME
birthday21
birdy
binger
biggy
bigboi
beto
benning
becket
bates
Basebal1
BARNEY
barman
barbarian
bagpipes
backlash
audia3
astra1
ashley12
arigato
aqswdefr
apples1
aolaol
anderso
ancient
amtrak
amanda18
alvar
allan1
alhambra
alexis1
Alexande
aldo
alastair
agosto
adrien
adjust
actor
abrams
aassddff
a1a1a1a1
99887766
8DiHC6
838383
78N3s5Af
777777777
714714
557744
555111
5413
5225
51051051051
4rfv5tgb
4477
43211234
4250
383pdjvl
333888
311285
3112
311080
31101995
31101981
310887
310882
310880
31081973
31051979
310380
310187
301283
30121981
30111977
30101995
300990
300886
30081979
300788
300778
300686
30061993
30061974
300584
300581
30051993
300380
30031974
30011996
30011973
2girls
291284
291282
2911
29101980
290985
29091995
290888
29081995
29081981
29071995
290682
29061979
29061972
290581
29041977
290390
290387
290380
290188
290187
281190
28111992
28101996
28101982
280889
28071994
280691
28061978
280590
280584
280492
28041979
28031976
280280
280184
28011978
27121993
271181
270983
27091973
270890
270889
270873_
27081976
27071974
27051977
270486
270483
270482
27041980
27041979
27041977
27041975
27021978
27021975
27011994
26121993
261186
26111977
261087
261084
260986
26081996
26081980
260786
260785
260683
26061995
260589
260493
260482
260477
26041994
260188
260187
2583458
25251325
251284
25121997
25121994
25121974
251184
25111976
250990
25091995
25091972
250891
250890
250883
250882
25081978
250783
250780
25061979
25061978
250595
250485
250480
25041997
25041974
250380
2503
25021979
25021976
241291
24121973
241183
24101992
24101978
2409
240890
24081974
240790
240783
240779
24071981
240689
24061994
24061976
24041975
24031975
24021976
231291
231290
231281
23111994
23111973
230887
23081979
23071979
230684
230589
230386
230384
230287
23021974
23021970
23011979
23011977
23011972
2227
221285
221191
22112211
22101994
220890
22081979
220786
220785
220777
220584
220487
22041977
220383
22021996
22011998
22011979
22011976
2134
211286
211283
21121974
211211
211187
211181
211085
21101977
210985
210982
21091992
21091971
210879
210783
210687
21061978
21061974
21051976
210495
210387
21031975
21011977
21011973
201282
20121994
20121973
201182
201089
20091974
200881
20082009
20081994
20071978
200685
20051996
20041979
20041970
20001
1Killer
1Jordan
1Footbal
1Dawg
1Buster
1Batman
19877891
1930
192168
1918
19111978
19111973
19101978
190788
190687
19051975
19041974
1904
19011978
181290
181286
181282
18121994
18121974
18111973
181087
18091996
18091993
18091975
180887
18081979
18081976
180690
18061976
18041972
180391
18031995
180186
17121997
17121973
17121971
171084
170983
170981
17081993
170790
17071976
17071973
170689
170687
170583
17051977
170480
17021993
17021979
170166
17011976
16111978
161090
161083
16101995
16101975
160980
16091995
16091982
1609
160891
160784
160685
160680
160587
16051981
160488
16041994
16041982
16031977
16031973
16011997
159159159
154ugeiu
151180
150986
150985
150887
150886
15081993
150789
150687
15061996
150586
15051995
15051994
15051973
150486
150477
15041994
15041979
15041977
15041975
150390
15031982
150283
150182
15011977
1501
141283
14121977
14121972
141182
14111993
14111979
14111975
141085
14101977
140982
14091994
14091973
14051994
14041995
140387
140288
140284
140186
14011973
137137
135792
1346
1321
1317
13121974
131180
13111977
1311
131081
13101975
130982
130887
130885
13081979
13071974
13061979
130591
130490
130483
130385
13031974
13021993
13021978
12qwasz
1278
1268
12345trewq
12345f
123456789g
1234567890s
12345666
123234
123123321
1212123
121189
120981
12091974
120879
12081972
12071974
120691
12061974
120580
12051974
12051970
120478
120473
12041973
120382
12031979
120280
12021997
12021994
12011977
11924704
1153
113322
11211121
111275
111075
110984
11091975
110687
110680
11051980
11041982
11031994
110291
110283
11021971
11011976
1041
103103
102010
101282
101275
10121994
10121977
10121974
101179
101177
10101996
10101974
10091979
10081973
100782
10071981
10071973
10061974
100577
100576
100483
10041975
100389
10031976
100286
10011971
1001001
09101978
0910
090983
09081993
09081972
09071979
090545
09051976
090481
09031979
09021980
09011996
09011978
081289
08121978
08111981
08101992
080995
08091978
08081973
08071972
08051994
08041994
08041979
07101982
07091976
07091973
07091970
07081976
07081974
07081973
070781
07071975
07061994
07041977
07031974
070291
070284
07011978
061087
06091977
06081975
06071993
060691
06041975
0521
051284
051281
05101975
050986
05071993
05061994
05051977
05041976
05021974
0423
04121980
041187
04111972
0411
0410
04091995
04081994
04081977
04071993
04071976
04061996
04061978
04061973
040586
040585
04051971
04011973
0331
0325
0324
0316
03111979
031078
03091979
03081974
030783
0307
030685
030680
030674
03061978
03031977
03031973
03021970
0224
021287
02101993
0210
020786
020286
020285
019283
0154
0147
012007
011284
011281
01111975
011080
01091978
01091977
01091976
010885
01081966
0108
01071975
01071974
010690
010680
010484
01022000
01021999
010203040506
01012007
0024
001001
zealots
yummy1
ytcnjh
Year2005
yakuza
xxxxxxxxx
Xxxxxx1
xtkjdtr
XqgAnN
woodduck
woaini
winter12
whiskey1
westport
wester
westcoas
wembley
well
weights
weber
watkins
wander
w0rm1
vonnegut
voltage
voices
vodoley
vjkjltw
vika123
vicente
vestax
vaz21099
vasilii
vanyarespekt
usmc1775
ulysse
troopers
Trinity
trigger1
trex
tretre
treat
travelle
tratata
trap
transport
transpor
trails
towing
topfuel
tony1
tommys
titanic1
tincup
timoha
timmie
timeport
tiedup
thrill
thisone
thetick
thelema
testme2
tenni
tenchu
television
televisi
teddie
teache
tatian
taras
tangerine
t26gN4
symphony
symbol
syclone
sxhQ65
suresh
superboy
superbee
sunny123
sumner
suicidal
submarine
stratos
strange1
stjabn
stepanova
stalker1
stadium
srilanka
sqrunch
spenser
spawn1
sparco
soloman
soccer7
soccer22
snowsnow
smiler
smile123
slinger
slimer
slaves
sissy1
simeon
shiny
sherwin
sharo
shannara
shankar
shadow123
session
sergeev
seraph
sensor
senha
secreto
Secret
sebastien
seansean
seagrave
SCxaKV
scranton
scores
scooter2
schule
schooner
schnee
scales
saywhat
saruman
sanjeev
sandee
sammyboy
salem1
saber
s1107d
rotterda
rope
romina
rollie
rolando
rimshot
richard2
rfvtgb
rfhjkbyf
rewq
review69
resource
rerjkrf
repytwjd
replay
regis
redsox04
red1234
rebelde
rarara
rankin
rainbo
racine
Rabbit
qwerzxcv
qwerty00
qqaazz
qq123456789
qazxsw21
q1w2e3r4t
q1a2z3
pxx3eftp
purity
pullings
probe
priscilla
powerup
powermac
power2
postov10
pookie1
poohpooh
pompier
police1
poiu0987
playe
playas
PlanoT
pittbull
pipo
pionee
pimppimp
pimple
pidaras
piazza31
pharaoh
petrol
perfecto
Pepper1
pepino
pendrago
PEANUT
paul123
patent
password69
password4
passe
pascale
party1
parol1
parke
paprika
paperboy
panty
pakistani
paints
packman
package
ottootto
osbourne
orlova
orange44
operation
opensesa
onyx
oliveira
oldies
oklick
oinkoink
ohiostat
official
octavia
nylon
nx74205
numark
November
notagain
nordic
niceone
neuron
network1
neptun
nbnfybr
nariman
nakita
nacho
mythos
mylene
mustdie
munkey
mullin
muddy
mozilla
moss
moremore
montague
montagne
monkee
molina
miria
mint
mine2306
mina
mills
million1
milagros
mikhail
mickeymouse
mets86
medieval
meatman
meadows
mcgwire
mcguire
MAXWELL
Maximus
Marvin
marks
marios
marillio
margit
manzana
manwhore
manunite
manchu
mall
magyar
MADISON
M5WKQf
luzern
luckey
lthgfhjkm
loyalty
love22
love2
loplop
Logitech
logan5
littleton
lilili
likeit
lifelife
liberta
lfiekz
lexicon
lexi
lera
lbfyjxrf
latitude
larry123
kremlin
kozlov
kozerog
knowledg
kinky1
kimberle
killing
kickit
kermit1
kennet
keaton
kasparov
karmen
karlos
kaplan
kailey
jujuju
joeboy
joanie
jmoney
jizz
Jimmy
Jesus
jerrylee
jennys
Jennife1
jay123
jaspe
jasonb
jamjam
jamesd
jajajaja
Jaguar
JACKSON
jackel
jack12
itstime
its420
ishtar
isabe
intell
Indianali
incognito
imissyou
iloveyou!
iloveamy
howard1
hopefull
hoopster
hoopstar
homehome
holiday1
holder
hoho
hihje863
hfgcjlbz
heybaby
hellya
hellou
hehehehe
hecate
HCLeEb
hawkeye1
hatfield
hatcher
hardhead
haggard
guessit
guatemal
gtxtymrf
gtkmvtyb
grigio
grenade
greenwoo
greeneye
greenbud
green2
gotlove
goodgood
goodfood
goobers
gohawks
gogreen
godfrey
godboy
gnosis
gnbxrf
glotest
glist
GLdMEo
gizmo123
ghbdtn1
gfgjxrf
geordie
genuine
Genius
geniu
gemma
gateways
gasgas
gargamel
garfiel
gaming
gamera
gallardo
galena
fylhtqrf
Fyfcnfcbz
funsex
Fuckme1
frien
frieda
freedom7
free4all
franny
ford150
Footbal1
foosball
fontaine
florid
fleet
flaming
fktrcfylhjdbx
fixit
FISHING
fido
fiat
fgjrfkbgcbc
ferrari3
felixx
feedback
favorite5
fall
f9LMwD
eyecandy
ewelina
eugen
etienne
Einstein
egor
education
edgewise
dustoff
durand
dummies
driver8
dragons1
drag
doroga
dont
dominus
dogbite
dickless
Dick1
diceman
diablo1
dfvdfvdfv
DENNIS
denis123
den123
demonic
davi
darken
dapzu455
daniel123
dance1
dagestan
cyber1
curran
cupcake1
cumface
cuda
cuba
crowes
cris
crime
crack1
covers
countach
cortland
corrie
cordell
consume
connect1
congress
confuse
commodore
colon
climb7
clear
clarkie
CidKid86
chucho
christ1
chicca
chicago2
chester2
chelseafc
chelsea2
cheeze
chasey
charged
chapin
chapel
chaotic
changeit
chalupa
chain
cfvjktn
cerbera
censor
cbhbec
caspar
carter1
cart
Caroline
caro
cards1
capitan
canes
candycan
canabis
cambodia
cain
bugaga
buckey
browser
bronx
broncos7
bringit
brew
braden
bowhunt
bourne
bosnia
boobs1
bonjou
boness
Bond007
bolivia
boing
bogey1
bobdog
bobbins
blythe
bluerose
blue01
blacksta
blackie1
black2
black12
biscuit1
biotech
bigsky
biggs
bigfoot1
bethel
Bbbbbb1
batman69
barnsley
ballz
ballbag
BAILEY
baguvix
badone
babyboo
autobahn
atlant
astana
asnaeb
ashanti
asakura
arsenalf
Arsenal
arrowhea
arhangel
ar3yuk3
anuradha
anton123
antioch
antigua
annett
annamari
annabel
angelin
amanda12
alphaone
almera
allover
aliska
alexan
Albert
alamo
aenima
adolf
adam1
acrobat
accessno
abbie
999333
9452
78girl
7373
700700
6977
6942
6666666666
666
654987
6288
55832811
5445
5291
4r5t6y
4life
4568
45645
4119
3CuDjZ
321ewq
321456987
314159265
311283
311281
31121974
311086
31101993
310886
31071997
31031974
310190
3012
301190
301187
30111980
301086
30101973
300975
30091995
300889
300789
300691
300690
300689
30051994
30051972
300492
300482
30041995
30041975
300390
300388
30031977
30031975
300190
2w3e4r5t
2sexy2ho
291291
29111993
29101977
2910
290987
290790
29071994
29071978
29071974
290590
290588
290486
29041996
29041995
290180
281192
281085
280990
280987
280880
28081995
28081973
280687
28041971
280389
28031975
2802
280187
271288
271090
271087
271081
270989
27091996
270685
270683
270589
270586
270490
270488
27031974
27031973
261284
26121996
26121979
26121978
261192
261188
261178
26111973
261089
26101977
26091979
26081995
26081993
26081977
260788
26071972
26061975
26051995
26051978
26051975
260489
26041992
26041970
26031974
260279
26021996
26021995
260185
26011975
2580456
25121975
251185
25101994
25101977
25101975
250989
250988
250984
25091975
25081997
250784
25071975
250687
250684
25061973
250592
25051994
250489
25041978
250390
25031978
250287
25021972
250187
250186
241284
24121970
241186
241181
241079
24101993
240990
24091995
24091978
24091977
24091973
240884
24081978
2406
240583
24051975
2405
240389
24031995
24031976
240290
24011976
231289
230982
230981
230980
230885
23081976
230790
230679
230577
23051994
23021996
23021972
230188
2223
221284
22121977
221193
221190
22111995
22111973
220984
22081976
22081971
22071972
220691
220688
220678
22061974
22051978
22031977
22021995
22011995
211287
211269
21111976
21111974
210992
210983
21091979
21091975
210882
21081974
21061995
210590
210587
21051996
21051975
21051973
210486
21041973
210282
21021972
210182
21011998
21011975
21011970
201285
201081
20101975
20091993
20091976
20091973
200791
200787
20071974
200582
200384
20021970
20011994
1Pillow
1Nicole
19541954
1929
1913
19111974
19111911
19101979
19101974
190691
19061978
19051996
19031973
19021995
190185
18121995
18121978
18121976
1811
181094
1810
180988
18091978
180884
180789
18071993
18061995
18041977
18041976
180387
180381
178500
171287
171279
17121978
17111977
171087
17091973
170884
170791
170786
170784
17071978
170589
170586
17051978
17041973
170289
17011974
16121997
16121979
161188
16111994
16111970
161086
160984
16091978
16091974
16071994
16071977
16061979
160583
16041995
160388
160386
160385
160383
160382
16031975
160186
157157
15121995
151182
15111980
15101995
15101976
150988
150983
150981
15071977
15071974
150688
150582
150476
1504
150386
150280
15011976
14201420
14141
141181
14111977
141090
141086
14101996
140990
140985
140983
140883
140881
140786
14061974
140585
14051975
14041978
14041974
14041970
1404
14021981
14021972
14021970
140192
140187
140182
131285
131283
131188
131187
131087
130890
130888
13071976
1307
130683
13061976
130587
130488
130291
13021977
13011996
13011982
13011971
12qw34
124578963
123zzz
123qwe321
123kat
123asd123
12345678901234567890
123444
123432
122222
12141214
121279
12121976
121186
121082
12101974
120979
12091977
12091976
12081979
120788
120777
12071975
120591
120483
12041995
120396
120381
12021973
12021972
12011975
1199
1197
1152
113355
11121995
11111976
11111974
11110000
110990
11091995
110883
11081970
110777
11071993
11071973
11071971
110678
110585
11051975
11041996
11031978
110287
110286
110280
11021996
11021975
110191
11011992
11001100
10inches
1078
1057
102030405060
10201020
101293
101291
10121993
10121970
101081
101075
101073
100987
100985
10091994
10091977
10081976
10081972
100787
100777
10071976
100677
100578
100489
100475
100385
10031978
100278
100189
100182
100179
09111994
09111993
09111976
09091994
09091975
09071995
09071992
09051971
09041994
09021977
09011981
08121991
08121975
08111988
08101979
0810
08091994
08081996
08081972
080785
08041974
08031966
0729
07111976
071085
07101974
07081993
07071997
07061975
070588
07041972
07041971
07031975
070289
07011977
07011975
06121980
06111976
061089
06101976
06091975
060789
06071980
06071973
06061995
06031972
06021996
06021994
06021976
06011980
06011972
05101995
050985
05091995
05091976
050879
05081972
050788
05071995
050690
05061975
05051997
05031979
05031976
050290
05021970
05011997
05011978
0425
0417
041287
04111994
04101978
04081975
040784
040782
04071975
040580
040578
04051974
04031978
04031970
04021978
04011996
031282
03111993
03111990
03101976
03091981
03071994
03071973
030588
03051976
03051971
030481
03041978
03041972
030388
03031975
03021995
021282
02121976
02111995
021087
020886
020885
020883
02071994
020590
02041997
02041962
0204
020280
02012010
01121977
010983
01092007
01091974
01091973
01091965
010879
01081995
01081974
01081972
010689
010483
01041972
01041971
010284
01021960
010192
009988
ZXCVBN
zujlrf
yssup
yokohama
yhntgb
yesiam
xthtgfirf
xray
xena
xaccess2
X24ik3
wwewwe
wtpmjgda
wolf666
withyou
Winston1
wins
wheat
wendel
wellcome
waterpol
wallis
waller
wabbit
vologda
visions
virtue
viking1
victoria1
vfvfvf
vfvfbgfgf
vbktyf
vatoloco
vandam
unlimited
uniden
uhbyuj
UDbwsK
tweeter
tucker1
trotsky
trogdor
trespass
Travis
tracy71
totem
toshiba1
tori
tommy2
tolstoy
tolik
timers
thurston
thurman
Thumper
that
thaddeus
telemark
teiubesc
tania
tallman
take8422
taggart
suzenet
surround
sugarbea
sturgis
strangle
stoops
steph1
stella1
steely
steelers1
startup
starion
Stanley
sssssssss
spyglass
speedy1
speeds
spectra
sososo
sodium
snooks
slipknot666
simran
simmer
SILVER
silky
siempre
sheri
shepard
shemales
shayna
Shannon
shahid
shadowfa
sexyguy
sexy1234
sexme
sexmachine
sevenup
seven777
scubadiv
scottish
scot
schwarz
sayangku
save
savant
saturno
Sarah
saracen
sandrock
salina
Russia
Russell
ronaldo9
rockit
roberto1
robert12
rizwan
rhbcnbyjxrf
rfnhby
respekt
relisys
reliable
reksio
redhawk
redblue
red321
recycle
rebeca
realdeal
rayden
rasta220
rama
radish
qwerty6
qwerty21
qwe123asd
quixtar
qsdfgh
QqH92R
puller
pucara
powered
portuga
porno69
poppin
pollock
pollito
pollard
poilkj
platoon
platform
planetx
pipi
piotrek
pimp69
pikapika
picolo
phidelt
phantoms
Peter1
Peter
pepsis
pepsimax
pepsicol
pentax
pennywise
pennie
pembroke
pegaso
peache
payment
patsy
patrick9
patel
password7
password6
Panther1
Packers1
packard1
ozzie1
override
oneeye
odie
octagon
oconnor
obvious
obelisk
numbnuts
number2
noof
nolimit9
nokids
nokia6303
Nintendo
nimda2k
niknik
NIKITA
ness
naveen
Nastya
myhome
myass
muskrat
MURPHY
multisync
mule
MrBrownX
moving
moss84
morphine
morons
mooseman
moore1
moonie
montes
Monster
monkey13
moldova
mnbvcxz1
mitten
missile
miroslav
mira
michael7
metro1
merli
merhaba
MELISSA
mazdarx8
maximal
maxie
maus
matte
mask
masaki
Martin1
MARTIN
marta1
Markus
marjan
mariano
maria6
mama1234
makers
magazin
madonn
madoka
macarena
lyudmila
lynch
luvfur
lunaluna
luft4
lthtdj
lovin
loveyo
lovetits
love21
loulo
looklook
lookatme
lockwood
lilly1
liberal
level
lenore
lena123
leila
leglover
leandro
lbyfvj
landing
lamar
Lakers
ladybug1
kriste
kozlova
korea
kongen
kocham
kmfdm
kjgfnf
kitana
kisska
kira
kipling
kingme
keyser
kewl
kevi
katies
karpov
kanada
kamala
kama
kaitlin
juninho
jumpman
jumble
julies
judas
jordan12
joonas
jimbos
jiji
jesuit
jesucrist
jenny69
jeepman
jazzbo
jake123
jake01
jailbait
iwanna
iskander
Ireland
interact
inkjet
imperator
ilovemom
ilovekim
iddqdidkfa
ichiro
ichabod
howler
hotpants
Horny1
hoopla
honeyb
holstein
hogan1
hjvfyjdf
hillbilly
hermos
hellraiser
hellomoto
hellcat
harvick
happydays
happyboy
hankhank
hammers1
h4x3d
gungho
guerra
gudrun
gtfullam
gremio
greeks
greed
graffiti
gracey
gorman
gordito
google123
gomer
golf18
godislove
gobrowns
Girls1
gigolo
ghzybr
ghghgh
ghbynth
ghbhjlf
gfgfgf
gecko1
gazza
gatech
garrett1
gardenia
ganymede
gametime
gameon
gallop
gabbie
Fuckyou1
FUCKER
FUAqZ4
Front242
frigid
frehley
freestyl
freenet
frdfhbev
frankfur
fourfour
fortytwo
fortune12
forensic
fore
floria
fktrcfylhjdyf
firefighter
finley
findme
files
filbert
fidget
ferari
felip
favorit
farmall
fantasy1
fabienn
excel
evely
erick
erhfbyf
engel
eggs
EFBCAPA201
Edward1
Edward
eatmeraw
easy123
Eagle1
eadgbe
dunk
duckling
dthyjcnm
drumline
dreamon
dread
drdoom
dragon66
dragon2
downey
Douglas
donger
docto
dmitrii
Diver
dispatch
disc
dingus
dimensio
dfczdfcz
dexter1
devilmaycry4
devildriver
deusex
desade
derfderf
DENIS1
deneme
demian
defiant1
defence
deamon
deadlift
dcpugh
Dbrnjhbz
dbrekz
dbnfkbq
davey
darla
danni1
d6o8Pm
d123456
cxfcnmttcnm
cthuttdyf
cristo
crazyZil
craig1
cozumel
COWBOYS
cover
cosita
coronado
coolie
cool99
controls
connery
concha
compusa
combat123654
colibri
cnhjqrf
clones
climb
claudius
cjrjkjdf
christy1
CHRIS
choclate
chipie
chic
chevyz71
cherish
cheeto
checkmate
charmed1
cH5Nmk
cdtnrf
cdtnjxrf
caviar
castaway
cashmere
Captain
candy2
campos
calhoun
Calgary
cachondo
bysunsu
BULLDOG
bulldo
budge
bud420
buckster
britain
brit
brave
booyaa
boobo
bonds
bommel
bmw325i
blueyes
bluefin
blue55
Blizzard
blister
blacktop
blackshe
blackber
binkie
billyjoe
bigbuck
bibibi
bharat
beszoptad
bess
berenice
bennet
bellevue
bella123
beasts
bear123
bbb747
bathroom
bassline
basics
bartende
barnet
bark
bare
barca
barbie1
ballss
ballgame
baller1
bakery
baikal
badger1
babygirl1
atybrc
attica
asterios
assmaste
assa
Asdfghjkl
asdfas
as1234
arsen
archive
aqswde
apocalypse
anonim
Angels
ANGEL
ameli
alpacino
alma
alligato
alici
alex99
alex13
african
adagio
acUn3t1x
aceshigh
abpbrf
abigail1
abdul
9inches
9191
89231243658s
852147
7BGiQK
7625
75395
747747
7070
6string
69a20a
6868
654456
5rxyPN
55556666
5550123
5544
5472
4z34l0ts
4564
4539
4356
4223
41414141
4114
3939
38253825
333111
325325
311287
311089
311077
310879
31081971
31071995
3107
310590
310392
310389
310186
310182
31011975
301284
301084
30101976
30091993
300884
3008
300791
300787
30071978
300680
30061995
30051977
30051975
30051963
300484
30041974
300383
30031972
300186
30011998
30011994
30011975
291290
29121973
291185
29111979
290986
29091974
29081993
290777
29071977
290684
29051972
290489
29041972
29031978
29011979
282860
281287
28121974
281188
281186
280983
28091976
280789
28061994
28061980
28051982
28051974
2804
280387
271282
271190
27111977
27101994
27101974
2710
270990
27091977
27061994
270588
270587
270581
270578
27051978
27051974
2705
27041976
270375
27031997
27031977
27021980
2627
261291
261282
261190
26111974
26101994
260984
26091993
26091972
260784
260782
26071975
260690
260581
26051973
260484
26041995
260389
26031995
260291
25962596
251183
251179
251090
25081996
250791
250683
25051973
25051972
250479
25041996
25041973
250291
250285
250180
241280
241087
24101997
24101971
240981
24091974
240888
24081975
24071993
24071972
240483
2404
24031979
240192
240188
232629
2326
231282
23121979
23121978
231192
231087
23101977
230994
230991
230984
23091972
2309
23081994
230784
23071971
230683
23061977
23049307
23041974
230387
23031977
23031976
230293
230285
230280
23011974
225522
2235
221282
22101995
22101977
22101976
22101973
220980
220885
220881
220879
22081997
220693
220684
22051977
22051971
220491
22031972
220293
220272
2114
211282
211189
211092
21101979
21101975
21091978
21091976
21071977
21061994
2105
210484
210482
210389
210289
210181
203040
2020327
201179
20111995
201082
201079
200984
200982
200883
200879
20081969
20071995
20071972
200686
200683
200485
200482
200390
200387
20031996
20021996
20021971
200181
20011975
20011970
20011968
1z2z3z
1Aaaaa
198200
198000
19551955
19501950
19481948
19371937
19111975
19101975
19091972
19081971
19071976
19071971
19051971
19031975
19021994
19011974
18821221
181288
18121975
181192
181191
181188
181183
18111978
18101978
18101977
180880
18081995
18081994
18081993
180589
18051979
180488
180482
18041973
180191
18011997
1777
171288
17121996
17121994
17121976
171190
17111974
17101994
17101975
170979
17071996
17051973
170490
170487
17041976
17031972
1701d
161291
161286
1612
160986
160879
16081972
160791
160783
160689
160581
160484
160479
16031971
16021995
160185
16011974
152535
151290
151284
151186
151151
15111975
15111972
151076
150980
15091980
150891
150690
150587
15041996
15041995
15041974
150387
150380
15031977
15031972
150285
150186
15001500
1437
141286
14121970
141188
141187
14111996
14101971
140892
140785
140782
140779
14071972
140590
140584
140580
140480
140390
140384
14031974
140180
14011977
13571357
134679258
1314
13121994
13121973
13111975
13111974
13111973
13101977
13101976
13101974
13101972
130992
130881
13081970
130787
130776
13071970
130691
130678
13061994
13061975
1306
130590
130582
13051977
130481
13041995
13041977
13041976
130391
130384
130288
13021996
13021973
12monkey
12e3E456
127127
12345zxcvb
123456qaz
12345678z
12345678c
123456789x
123345
12312345
12134
121275
121269
121081
121080
120881
120880
120781
120780
120681
120384
120377
120289
120189
120182
12011973
1169
1133
11223344q
111888
111286
111283
11121977
111191
11101978
11081994
110791
11071996
110692
110480
11041978
110292
110185
11011979
101292
101288
10111994
1010810108
100889
10081995
10051996
10051995
10041978
100392
091281
09091978
090890
09081996
09081976
09081975
09081974
090787
090684
09061974
09041974
090383
08121979
08121973
081086
08101978
08101976
08101974
080988
08082008
08071977
080688
080687
080585
08051981
08041975
080380
08011979
071284
07121993
07121976
071186
07111975
07111973
07111972
07101993
07101976
07091993
07072007
070690
070682
070189
07011976
06121995
06121974
06101995
06091994
06091974
060888
060885
06061996
06061993
06061976
06051979
060485
06031978
06031973
06011974
05121982
05121977
05121976
051183
05111977
051084
05101991
05101972
05081974
050683
0506
05041996
05041975
0504
05031995
05031978
05021977
05011994
04121994
041179
04111974
041089
04101993
040989
04091994
040890
040783
040780
04071978
04061995
04051979
040485
040482
040480
04031997
04031995
04021973
040188
04011975
031184
03111994
03091978
03091976
030877
030786
03051973
030385
03021974
021290
02121974
021184
021181
021084
021065
02091994
020784
0206
020484
02032010
02022011
0201
011286
0112
01111993
01101977
01092008
01071977
01041973
010195
010177
010172
010168
0070
0044
zxcvbnmm
zSMJ2V
zealot
zaza
zanoza
yy5rbfsc
ytreza
YELLOW
Yankees1
xsw23edc
xerox
xavier1
Xavier
xakep1234
wulfgar
wrinkle5
wrest666
wotan
wish
winslow
wexford
wetone
westwind
westbrom
wells
weiser
weener
walt
wall
vredina
voodoo1
volition
vitalya
violence
vikavika
vfrfhjys
vermin
verizon1
veritech
venkat
vehpbkrf
vavilon
uwrL7c
utyyflbq
umberto
ukflbjkec
uGEJvp
tyler2
tweeker
tribe1
treetops
travesti
tranmere
train1
tragic
tooter
toodles
tomoko
tino
timex
Tiffany
tiesto
thrash
thorn
thatsit
tgbyhn
testing123
tempus
teleport
teetime
teenager
teddy2
teddy123
tatanka
tanstaaf
tampa
talon1
svetlanka
suzy
super8
sunstar
sunghile
suka123
suchka
studio54
stromb
strokes
straycat
steinway
stefa
stealth1
sparkie
spacey
southend
souris
sorrento
sonechka
soap
smiling
smallvil
sleepers
slade
skyking
skooter
skates
sinfonia
simson
simbas
silvio
Silver1
sigmanu
siemen
sickan
sicily
shotgun1
shorty1
shootme
shlong
shipyard
shimmy
sherpa
sherman1
sharkey
shagger
shadows1
sex666
serendip
serdar
senha123
seldom
section
seagulls
seagrams
screwed
schlampe
saveme
savana
satana666
santosh
sandy123
samsung2
sami
sallad
salamat
saitek
saint1
sailor1
rulz
ruffryde
rudi
rudder
rubyruby
rottweil
rottie
rosebowl
roofing
romanroman
robbie1
robbi
ritchie
ripcurl
riker1
Richard1
ribbon
rfn.irf
rfhfufylf
rerecz
regiment
reese
redondo
redford
recoil
reaper1
realtime
ratpack
ratbag
rapids
ranger99
rammer
Raistlin
Rainbow
Raiders1
rahman
radios
radiator
r123456
qweqwe123
qwedcxzas
qw12er34
qw1234
quint
quiet
quark
qqq123
QcFMtz
qazxs
Q9uMoz
punkie
ptfe3xxp
psalms
programmer
prizrak
primer
possible
porsch
poplar
pongo
pollen
polaris1
pokemon12
podaria
plumper
plplpl
pingping
pigs
piggy1
piano1
phydeaux
phred
phoeni
phiphi
phaser
persia
pershing
perros
pentium4
penney
peeker
pedigree
paypal
payback
patriot1
passwor1
passw0r
passss
passmaster
painkiller
packrat
Pa55word
p3WQaw
p12345
p00kie
orion2
opened
opel
oneway
onelove1
OMAR10
olya
olga123
offsprin
October
note1234
nokia5310
nochance
NISSAN
nigga1
nick123
nick12
newyor
newports
nazareth
nataliya
natacha
nastyboy
nascar88
nalgas
nail
nafnaf
naciona
myriam
my3kids
muster
mustang7
MrBrownXX
mpower
montego
monstr
monaro
mof6681
moby
mobius
mnbvc
mitch1
misskitt
misato
minnow
minni
millennium
milkbone
milesd
midian
michelin
mica
mgoblue
mexicano
megamanx
mavrick
maverik
maui
matman
matlock
math
matematika
master99
martin12
mark1234
mark12
maritime
MARINE
maribe
maria123
marcus1
marconi
marci
marcell
manisha
mamuka
mamit
mallet
malik
majere
mainman
madzia
madras
madona
madball
mabel
m6cJy69u35
lynx
lyle
Lvbnhbq
lustful
luebri
lucydog
lsutiger
lowlife
lower
loveu2
lostone
lonsdale
lolly
lizard1
liverune
lions1
lifter
lifesuck
lickem
letmeinnow
Lestat
leisure
lastochka
lasting
larrys
larry33
lancers
lada
kuleshov
koufax
kolyan
kinsey
killer7
killer2
killall
kickme
kfylsi
kfgekz
kenton
keebler
katie123
kati
kasandra
karups
kariya
kari
kamran
kacper
just4you
july23
juicer
juice2
juergen
jordans
joker69
john11
JOHN
johanne
jody
jobber
jlaudio
jkmuf
jiujitsu
jimmyd
jeroen
jenova
jellyfis
jedijedi
jdeere
jarred
james23
jack1
JACK
ishikawa
irontree
intranet
intheass
independent
imperium
ikarus
idaho
iamgay
hyper
huskies1
humper
humboldt
hugecock
huey
howdy1
hotrod1
hotguy
hoseman
horsesho
horns
hoop
history1
hicks
Hercules
hendrix1
helpdesk
helloworld
hellhell
hellen
heavyd
heath
heart1
hayward
haunted
harry123
happy69
handler
hamradio
halohalo
hadrian
hadoken
guita
griffen
gretel
green5
green3
grasso
grasshop
grady
goterps
gossip
goshen
gordo1
google12
goodfellas
good12345
golova
golf69
golde
go1234
globe
giulio
gitler
girls1
gipper
ghostrid
gfnhbr
getty
gert
gehrig
garvey
gander
gabi
g00ber
fuckmenow
fuckmeha
fucklove
fruits
fromage
friendste
freebie
Frank
foxtrot1
foucault
followme
flush
fluffy1
flowers1
flore
flatline
flakes
Fishing
FIREMAN
findout
filipp
fighters
fiddler
Fffffff1
Ferrari1
fenster
farrah
farhan
Fantasy
falcon16
failure
fabrice
f3gh65
f150
external
eugenia
essex
esmeralda
enable
emmaemma
elmore
egoist
edelweis
easier
EAGLES
eagleone
dzdzdzdz
durden
dummy1
dumber
drummers
drgonzo
dragon76
douglass
doudo
doozer
doorway
dominic1
DOLPHINS
dolly1
dogstar
dogbreat
dog1
dmoney
dmitri
dixiedog
disciple
dilshod
digiview
dicanio
diaz
dianka
dgl70460
depechemode
dennis1
denise1
deliver
deHpYE
defamer
deck
deacons
darthmau
darkwolf
dannie
damia
daisy123
D6wNRo
d1i2m3a4
cumulus
cummin
cumalot
crypto
crossing
crocodile
creamer
crazy123
crackhea
Courtney
country1
costarica
corvus
coronet
cornbrea
Cooper
coope
coolest
cool1
concerto
coldfire
coffey
cochon
clticic
claus
clarity
clare
clair
ckjybr
cichlid
churchill
chubbs
chrystal
christof
choose
chinaman
chinacat
chicky
chicken2
Chgobndg
chevy454
cherr
cheer1
cheap
chaucer
charger1
charcoal
chaoss
change1
chamonix
centurion
centaur
celia
cdjkjxm
catt
cass
casey123
caruso
carousel
carmen1
CARLOS
cannot
canela
candy123
Campbell
cabowabo
cabbie
buzzers
burbank
bullhead
buddha1
britney1
bridges
Brian1
brethart
breakers
bratan
bozobozo
bookmark
bono
bongos
bochum
bobbyy
bluemax
blazed
blackbea
biotch
bigdeal
bigbill
beware
beryl
berries
bennett1
benjie
belochka
bello
bEeLCH
bedtime
bedpan
Beatles
bauer
batterse
bateau
baranov
bangers
ballen
babette
awaken
austin12
Austin1
aurelius
asroma
asq321
Ashley1
asdfg1
arian
apple12
antman
antilles
anguss
ANGELS
andone
Anderson
anabolic
amanda69
alyssa1
Alpha1
almost
ajem
airhead
airforce1
agenda
adrenaline
aditya
acerview
abulafia
abracada
abel
aa1234
999111999q
9788960
9638v
852741
852123
82468246
774411
7550055
6CHiD8
69966996
667788
56Qhxs
555999
54132442
4ZqAUF
4Wwvte
4rkpkt
4660
456789123
456123789
4488
43434343
4071
3sYqo15hiL
3MPz4R
3ki42X
335533aa
326598
321987
3141592654
31121978
311085
310789
310780
31071996
310591
310584
3105
31031977
31031970
310191
31011981
3101
30121976
30121971
301191
301081
30101993
3010
300986
30091971
30081977
30071973
30061998
30061973
300589
300491
300488
300485
300384
30031980
300189
300188
300000
2n6Wvq
2hot
291188
291183
291182
29111978
29101995
29101994
290982
290891
290881
29081978
29071970
290691
29061978
29061971
290586
29051994
29051975
290490
29011994
29011972
281289
2812
281092
281084
28091975
28081997
28081996
28081974
28071995
280587
28051975
28051973
280489
280381
280290
280288
280284
28021997
28021976
28011994
28011972
27121976
27121975
271178
27111975
271086
27091993
27091974
27091971
27081978
27081975
270783
27071976
270686
270682
27061977
270584
270489
270484
270384
270292
27021973
261185
26101975
260982
26081978
2608
260783
260779
26061978
26061974
260486
260481
26041976
26031978
26031973
26031970
260288
260282
260182
2600
256256
2536
252627
251287
251190
251081
25101980
25101979
25101976
25101974
250892
250888
250885
250869
25081976
25081975
25071995
250574
25041971
25021977
25021974
25011974
24121994
24121977
24121975
241184
241178
24111994
24101976
240991
24091975
240882
24081994
24081976
24071975
24061995
240592
240589
24051995
24041996
24031974
2403
24021996
240184
24011996
2366
2355
231285
23121997
23121975
231181
23111972
231092
231084
231079
23101978
230985
230786
230781
23071994
23071972
230587
230575
23051972
23051971
230489
23041994
23021966
230186
22442244
2232
22121976
221181
221176
221088
221081
220983
22091995
22091975
220889
220783
22071997
220681
220641
22051996
22051973
22041975
220393
220283
220278
22021979
22021975
22021971
22011996
21252125
211183
21111993
21111977
211084
210993
21091995
21091970
210892
210889
210887
210886
210880
21081993
2108
2107
210683
21061996
21061977
210584
21051977
210492
21041976
21031968
210285
21021997
201294
201288
20122012
201183
20101971
200981
20091996
200885
20081976
20081974
200779
20071998
200687
20061972
20051997
20051968
200490
200388
20031998
20031994
20031977
2002tii
200189
1Harley
199
197979
1972chev
197000
19411941
19391945
1938
1921
191283
191186
19101995
19101972
190991
19081977
190791
19071978
19061998
19061993
19041995
19031978
1903
19021974
18811881
18101976
18091976
180881
18081974
180783
180782
180682
18061973
180585
180583
180486
180479
18041975
18031998
18031975
18021995
18021970
180182
180181
18011996
1750
171819
171283
17111975
171081
17101997
17091975
170890
17071974
170591
170580
170396
170389
17031980
17031974
1703
170282
17021972
1702
170180
161273
16121972
161185
161183
16111995
161091
161088
161082
16101977
160988
160987
160894
160889
160785
16071975
160690
160684
160677
160591
16051975
160485
16041976
160389
16031979
160295
160283
16011979
159874
1580
153426
151285
151282
15121976
151181
15101973
15091976
15081975
15081973
15081972
15071996
15071972
150691
150680
15061979
150492
150391
150293
150286
15021973
150188
150184
15011975
1421
14121976
141196
141185
14111980
14101972
140989
140882
140679
140474
140389
140382
14031973
140278
14021973
1401
1340
13091993
130791
130690
130592
130584
13051994
130485
130480
130479
13041971
130393
13031970
130186
130182
1280
1260
12541254
1250
123dan
12345as
123459876
123456i
123456789qqq
1233214
121181
121180
12111993
12111975
121076
12101969
120894
120891
120787
120773
12071972
120692
120592
12051977
12041996
120380
120376
12021976
120184
120179
120174
1175
1170
1145
114411
111284
1112131415
11111972
11111971
110881
110879
11081974
11071976
110690
110681
11061971
110492
110491
110483
110377
110187
110186
1075
1066ad
1063
1044
101290
101281
10121973
10121972
101184
10111976
101094
101069
100989
100983
10091971
100789
10071974
100684
10061996
10051976
10051975
10051973
100492
10041971
100383
10031977
100280
100275
10021971
10012000
10011976
098123
0916
09121971
091083
09101996
09101975
09091973
09091972
090909t
090887
09081971
09061995
09061971
09051972
09041977
09031977
081285
081281
081090
080890
08081975
08061994
08051976
0805
08011998
08011994
08011973
07121972
071181
07111996
0710
07081972
07081963
070688
07061979
07061978
07061973
07061972
07051994
07041994
07031994
07031973
0624
0623
061286
061282
06121976
06121975
06111994
061079
06071995
060692
060688
060684
06061969
0606
060482
060479
06041977
06021978
06021977
05121992
0511
05101994
05101977
05101976
05091996
0509
050891
050880
050589
050370
05031998
050283
050183
05011975
043aaa
041083
04101971
04071995
0407
040686
04051993
04031976
0330
0323
031285
03111976
03111974
03111971
031081
03101996
030982
03091977
030894
03081970
030784
03071976
030689
03051968
030487
03041998
03041973
030394
03032008
021288
021190
02111976
021088
021086
021083
021078
02101994
020884
020783
020687
020587
020379
02032008
020290
020274
02011994
01121993
011089
011086
01101976
0110
010990
01092006
01092005
010890
010883
010788
010786
01071996
010683
01061995
01061971
010584
01051967
01051965
01041998
01041970
01031970
01031966
010290
010280
01021998
01021972
010182
010173
01011997
00133
zvbxrpl
zinedine
zemfira
zaskar
zaq1zaq1
zaharov
yvtte545
yuki
yoyoyoyo
youwish
year2000
YAMAHA
XXXXXXXX
xxxxxx1
wrecker
wpF8eU
wormwood
woobie
witches
winsto
winkie
willing
whatnot
westlake
welcome123
weaponx
watchmen
wantsome
walter1
wallace1
vyjujnjxbt
Vladimir
vlad1997
VKaxCS
viviana
vitali
virgo1
ville
vfkmdbyf
vermont1
vcRaDq
vaz2109
vasileva
uyxnYd
updown
update
unholy
underpar
ulisse
ukflbfnjh
uiop
type40
tyler123
tutu
turing
TrS8F7
tropic
trivial
tripping
triforce
trickle
treeman
transformers
transam1
tombston
tishka
tigger69
tigerman
tiger69
Tiger1
TIGER
Tiffany1
thorpe
thor5200
therese
theboy
test01
temptemp
techie
tbone1
tatung
taters
tarheel1
tanja
talons
talking
takeshi
tajmahal
t4NVp7
synapse
sweetie1
sweep
surfers
supervisor
superduper
super7
stuffy
strummer
strekoza
stomp
stewar1
stephie
stephe
STEELERS
starlet
star11
star1
stacy1
sr20det
squiggy
springst
spoon1
spinning
spicey
spaz
Sparky1
spade
solitari
society
snowy1
snoogins
snipe
snail
smoothy
smith123
slyfox
slurpee
slowride
sleaze
slaveboy
skye
skunky
skipjack
skate1
simon123
siemens1
shirak
shani
sexyfeet
sexse
sexlover
sevilia1
semprini
sellout
Security
secret12
scruff
scramble
scarecro
sassas
sasha1996
sarasota
sansan
sanity729
sanibel
sampras
sammy12
salvatio
salut
salty
saleem
salavat
sadist
RuleZzz
rubies
rossia
rossi
rosetta
rootroot
roman123
rolan
rodeo1
rockport
rockbott
rjnjgtc
rjdfktyrj
riverside
ricflair
rfvbrflpt
rfnzrfnz
rfhfntkm
rfhfcm
rexona
repmvf
redwing1
redriver
redrider
redcat
recent
raymon
ratrat
ramesh
raffaele
radioman
rache
r3ady41t
qwerty66
qweasdzxc1
quicksan
quake2
PzaiU8
pynchon
purple12
pupuce
pulley
protein
protege
professo
precious1
prairie
pradeep
pornsite
porche
ponies
polecat
pole
pN5jvW
pledge
PLAYER
phuong
phelps
pfchfytw
perv
peoria
pennys
pendragon
Peanut
peaces
paulette
paulchen
paul12
paterson
pasquale
panties1
PANTIES
pallino
packers4
oZlQ6QWm
owned
outlook
outlawz
ouch
oRNw6D
only4me
onkelz
omegas
ollie1
oakwood
novartis
nosaj
nortel
nomad1
NnAgqX
njQcW4
njnets
njkcnsq
nikkie
nikiniki
nietzsch
nfyufh
NEWYORK
neveragain
nervous
nelson1
negras
necron
nbvjirf
nanny
nadin
nabeel
myfamily
myers
mugsy
moveon
Mother
moren
morehead
moody
monet
mom4u4mm
molotov
moleman
mode
modano
mocha1
miramar
mimi92139
milwauke
milleniu
mikey123
mike13
mihaela
mierd
michaelj
merkin
melnik
melkor
mehmet
megabyte
mechta
mcdonalds
mcardle
maxwel
maxim1
maumau
mateo
masterlo
mass
marvin1
marusia
marmot
marlen
mariso
Marcus
march1
maplelea
manger
malcolm1
malamute
makita
makelove
mailto
maggie2
maddox
m69fg2w
Lover1
loveporn
lovell
lovegirl
loveboat
lovebird
love143
louie1
lookie
london22
lollone
lkjhgfd
lisa123
lindas
limabean
lhepmz
less
lepton
leonora
lebedeva
leanna
layout
lawless
lars
landrover
lakers32
lakeland
lagoon
labrat
.ktxrf
kroshka
kristjan
korona
koolio
koffie
kobe24
kiwikiwi
kinger
kimmy1
Kenneth
kemper
kelsie
kellyb
keines
kazbek
kaufman
katrina1
Karina
kamehameha
kaizen
kaikai
k12345
Justin1
julianna
juices
jugs
josefina
joint
johns
johnpaul
jodi
jimenez
jiggle
jetset
Jesus1
jessica0
jeanna
jazzer
JAGUAR
jadakiss
jacqueli
Jackson1
jackdani
jack1234
izabella
issue43
israe
ironpony
iqzzt580
inTj3a
infinit
indians1
ilya
ilovehim
ikilz083
iceman69
ICEMAN
hzze929b
hutton
hunting1
hunger
hPk2Qc
hotmom
hotdamn
hosehead
horny2
hoops1
honeypot
homey
hoboken
hobo
hitomi
hikaru
heyman
herzog
herb
henry14
hendrik
helicopt
heel
hecnfv
heave
Heather1
hax0red
harvey1
harrie
happys
hansolo1
HANNAH
hammarby
halley
GWju3g
guster
gussie
gthtcnhjqrf
gsxr1100
gsxr11
grunge
grouch
greddy
gravy
grange
goodtogo
gonzale
golgo13
Golfer
golf72
gold123
goggles
godgod
gobills
glock22
giselle
girlss
girlgirl
ginuwine
gino
Ginger1
gfccdjhl
gblfhfcs
gavrik
Gateway1
garci
gangstar
gala
gabriel2
gabe
g9zNS4
fynjif
fyfrjylf
fullsail
fuckass
froggies
fritter
freeride
fred1
frame
foxbat
forgotte
forest11
florin
flicka
flair
Fktrctq
fighton
fhntvbq
fhntv1998
fgntrf
ferdinand
federic
feb2000
FDM7ed
fcporto
fastback
familyguy
evolve
evidence
evgesha
estella
esperanz
esoteric
ernie1
erickson
ePVjb6
enzo
englan
eljefe
elfquest
elektro
elegance
elanor
eistee
eieio
edwar
echelon
earnhardt
eagleeye
durango1
dupont24
dunamis
driver1
dragon21
dozer
dongle
Dolphins
dogfight
doc123
djdxbr
didit
diciembr
dfcmrf
devlin
derek1
deerhunter
December
deathsta
deadmeat
Ddddd1
dbrnjhjdbx
darrin
danuta
danthema
dano
danil8098
daniela1
DAKOTA
daddio
daboss
D1lakiss
curve
curtis1
cthulu
crushed
CountyLi
corran
copycat
COOPER
coonass
cookie12
contrast
connie1
compaq12
comic
colt1911
cologne
colleen1
colin1
colder
cocoloco
clambake
cjcbcrf
cities
cirque
christos
chrisp
chrisc
chris22
chosen1
chop
chochoz
chesterfield
cherub
chelsie
check1
chairs
cfifcfif
cellphon
Casper
casey2
carolcox
carey
canes1
Canada
caller
caliber
cakes
cabin
cab4ma99
butte
buster11
bulova
bulgaria
bueno
budbud
buckle
Bubbles
bruin
BROOKLYN
brianne
brass
brandon2
boxer1
borris
booner
boogie1
bonebone
bollock
bobbijo
boards
bluegras
bluearmy
blue25
bless
bjorn
bitch69
bitch123
birdbird
bigwilly
bigtymer
bigbass
bent
benji1
beethoven
beasty
bayside
battlefield
batman2
baseba11
barking
barbos
banking
bangor
ballon
badminton
badgirls
babaloo
awards
avenger1
august1
atrain
atlantida
assist
Asshole1
Assa1234
asfnhg66
asdfgh12
arches
aquinas
aq1sw2de3
april12
apostle
anutka
anus
anselm
anonymou
anna1987
anna12
anjing
angler
andriy
andreeva
amylee
ambush
ambulanc
ambassador
amatuers
alpha06
alfa156
Alexis
alex32
airline
Airborne
ahmad
agony
aeiou
acdcacdc
access12
abfkrf
abcdabcd
a987654321
a123456a
A12345
9801
95175
9292
90125
900000
889988
87t5hdf
85245
8282
811pahc
7896
789520
775533
74123
678678
669966
6661
62717315
616913
5959
57nP39
56785678
557711
555666777
554uzpad
5411
5398
5254
5115
50505
4money
49527843
4544
4506802a
4268
42042042
4112
4071505
3QVqoD
368ejhih
3334
3332
315315
3111
311087
31101994
31101980
310881
31081974
310781
31051995
310188
31011973
301185
301182
301179
30111976
30111975
30111970
301080
301078
30101979
30091972
3009
300885
30081975
30081971
30071997
300682
300580
3005
300483
30041979
30041973
30041972
300389
300382
300183
300182
300180
300179
2w2w2w
2good4u
2bad4u
29121994
29121975
2912
291087
290979
29091971
29081976
290783
2907
290683
29051969
29041981
290389
290385
290186
290181
281286
28111977
28111976
28111973
28111972
281088
281087
281082
28101980
280985
28081976
280783
28061973
28051995
280292
280286
280193
280183
280181
27121996
27121978
27121972
271195
271187
271186
27101995
27091995
27081977
270779
270778
27071973
270691
270688
270680
27061974
270593
270582
270481
270479
27041970
27031998
27031979
270182
261290
261283
261278
26101974
2610
260987
260887
260886
260878
260791
26071973
260584
26051979
26051974
260383
260283
26011978
26011977
26011976
258025
25101995
250983
25091970
250895
250881
25081971
250779
25071974
25061975
250575
250487
250391
25031997
25031972
25031971
25031959
25021996
25011977
24692469
241179
24111977
241090
241083
24101979
240979
24091994
24091971
240883
240877
2408
240780
24071995
24071976
240694
24061971
24061969
240582
240580
240494
240488
240482
24041976
24031993
24031972
24021977
24011995
23121974
231179
23111978
23111977
23111976
231085
230992
230989
23091995
23081975
23071973
23061995
23061975
230579
23051976
230484
230480
23041972
23031975
230286
230184
230182
230176
221292
221189
22111977
221091
22101997
22091974
22081995
220793
220782
220680
220477
22041995
22041966
22021976
220193
22011997
22011973
22011971
211191
211184
21111978
211088
21081978
21081977
21081971
21071973
210691
210572
210491
21041972
2104
210380
21021996
21021995
21011978
20142014
201287
201281
20121996
20121971
201180
201177
20111977
201090
200876
20071973
200679
200581
20051976
20051973
200481
200480
20031978
20011996
200100
1Thomas
1Soccer
1q2a3z
1pass1page
1Martin
1Dick
1daddy
19922991
197500
196666
19521952
1935
1923
1922
19121974
19061994
19061977
19061972
190488
19041977
19041971
19031977
190288
19021979
190152
19011979
187211
181920
181287
18121977
18101995
18101975
180989
180889
180878
18081973
180793
18071974
180692
180685
180683
180581
18051976
18041995
18041974
180288
180286
180283
180183
18011975
171289
17121977
171187
171089
17101972
17101971
17081980
17081975
17071997
17061971
170581
170481
170478
17041970
170283
170191
170188
17011997
17011963
161289
16111971
161089
160983
160886
160781
160693
16061970
16051976
16051972
160481
16041974
160387
160379
160183
159963
15987532
159487
1551
151288
15121969
15121968
151187
15111995
151087
151083
151081
151080
151078
15101972
15101962
15091995
15091974
15081996
15081976
150685
150682
150593
150577
150484
150481
15041973
150377
15031973
150292
150284
150189
15011995
15011994
141282
14121975
141183
141180
14111972
141077
14101973
14101970
140991
140981
140979
14091977
14091971
140889
14071997
14071975
140683
140577
140494
140381
140286
140280
13371337
131291
131279
13121312
131181
13111996
13111979
131083
13101995
130981
130978
13091971
130892
13081977
13081974
130775
130682
13061996
130596
130581
13031997
13031975
130292
13011998
13011973
1281
1264
12481632
12431243
123fuck
123a123
1234ab
12345ta
12345689
1234567d
123456789t
12345678912
123123qweqwe
121266
121233
121183
12111994
12111971
121095
121077
12101971
120980
12091973
12091209
120876
12081970
120694
120682
120678
12061975
120593
120494
120493
120476
120475
120474
12041999
12041970
120392
120379
12031973
12021998
120186
12011997
119119
1156
11341134
1122112211
111280
111223
11122
11121970
111171
11111z
111085
11101995
110882
11081998
11081971
110677
11061994
11061974
11061973
110595
110576
110569
11051974
11041973
110393
110177
1020304
101271
10121971
101189
101181
10111975
10111973
101020
100978
10091995
10091976
10091969
100890
100878
100784
100780
100678
10061971
100477
10041973
10041970
100375
100287
100285
10021972
100184
100177
10011969
098890
09121970
09111977
091089
09101995
090981
090979
09091999
09081997
090792
090785
09071996
09071974
090688
090593
090580
09041972
09031972
090284
09021994
09021973
09021971
09021970
090185
0818
081089
0809
080892
080887
08051998
08041996
08041995
07121975
071087
07101992
07101980
07101975
070990
070987
070984
070889
070884
07071972
07051980
07041969
0704
070384
07021976
07021975
07011998
07011974
0665
0616
06121994
0612
061194
06111979
061082
06101973
060984
060892
060879
060775
06071996
06061973
06051997
060490
06041974
06041970
060283
06011977
051283
05121972
051184
05111993
050988
050883
050782
050684
050680
05051979
05041994
050389
05021997
05021975
05021971
0502
05011974
05011973
0416
041292
04121975
04111995
04111979
04111978
041082
040790
04071972
040680
040582
04051997
04051977
040487
040483
04041973
04031979
040290
04011981
0319
0313
031284
03121975
03121973
03121972
031183
03101982
030985
030981
03091973
030886
03081972
030791
030782
030687
03061996
03061975
03061973
03051978
03051972
03051970
030490
03041969
030382
030375
030373
03011997
0301
02121996
02121973
02091995
020888
020789
020780
02071969
020679
020583
020485
02041996
02041994
020189
02011964
0137485
01121972
01101995
01101973
010984
01091994
01081973
01081970
010684
01062000
01061976
01061970
010581
01051969
010493
010492
010489
010480
01041975
010292
01021969
01021964
010166
01010
00096462
00007
0000001
zxcvbnm12
zxc321
zombies
zoltan
ZLzfrH
zinaida
zaq12ws
zamora
zafira
yqlgr667
yours
ybrjkftdbx
yanochka
Yamaha
xwing
xcvbnm
x35v8L
x123456
wonder1
wiseman
wired
wings1
wilton
wildthin
wildcat1
WildBlue
wiking
wiggins
whitney1
whitepower
whipped
Whatever
wenger
welldone
wc18c2
watts
wardog
wanger
Walter
waldorf
w123456
Voyager
Vlad7788
vjybnjh
vittoria
vista
vigilant
VICTOR
vicky1
vfvfgfgfz
vfrfhjdf
vfkbyrf
vfhctkm
verdun
veravera
vbrjkf
vaz2107
vatech
vasquez
vasilek
vanovano
Vanessa
uytrewq
urchin
unable
turbine
tubitzen
trustee
trials
trial1
Trfnthbyf
trekkie
trajan
trade
Tracey
toro
torana
topman
topeka
tonino
tommy123
tobytoby
tmjxn151
tinkerbel
timepass
timebomb
tigrenok
tigran
Tigers
thomas123
thirsty
thermal
theone1
thehulk
teodor
temporary
telnet
teflon
teaseme
tazzzz
tawnee
tarasova
tanman
tamila
taltos
tallinn
taipei
taffy1
Ta8g4w
sylvain
swank
suzuk
sussex
susi
surrey
supergir
superdog
sunray
sundrop
summer06
summer05
sumerki
sugarray
subwoofer
submissi
suave
stymie
stripclub
stoke
sticker
stein
steff
steamboa
stamp
stage
ssptx452
squeaker
spruce
spirit1
speedrac
specops
spawn2
soso
sosa21
SOPHIE
sony123
sonic2
solei
sokrates
socket
sochi2014
snowing
snooze
snoops
snooky
snider
snap
Smokey
smell
slutwife
sleuth
slash1
skeet
sing
Simone
SiMHRq
sigsauer
sidorov
shygirl1
shrooms
shiver
shivan
shithole
shirin
shifter
sherrie
shaven
Shannon1
shaner
shadow99
setter
sesam
sense
semenov
seaways
sdsadEE23
Scotty
SCORPIO
schwein
schneide
schnapps
scatman
scampi
sayana
saxon
SaUn24865709
Sarah1
sandal
sampson1
sammy2
samapi
sadness
sabbat
RxMtKp
rustem
ruslana
runner1
ruckus
rosey
rosalind
romantik
rock123
robroy
roaddogg
rkfdbfnehf
rjntyjxtr
rjcntyrj
rhfcysq
rfnfcnhjaf
revilo
remark
redmond
redhouse
redgreen
rebrov
realm
read
ratt
raspberr
rashad
ranger2
rancho
raja
railway
ragdoll
radman
R29HqQ
qwertyytrewq
qwerty5
qwerty321
qwerty123456789
Qwer1234
qwepoi
quicksilver
quick1
quality1
qqqwwweee
Qn632o
qazxcvbn
qapmoc
q1w2e3r4t5y6u7
Purple
pupper
pulse
pudge
p@ssw0rd
prufrock
provider
proper
promote
proctor
principe
PRINCE
primetime21
primetime
primary
postit
pornogra
poppa
pope
poopies
poop12
poolpool
ponce
Polina
pockets
plokijuh
Player
pitstop
pinner
pickles1
photoman
phenom
pericles
people1
payroll
paul1
password1234
passer
PASS
parrish
parris
parkway
parabola
pankaj
pallas
painless
pain4me
osaka
orange77
omega123
oliveoil
olaola
okidoki
ohiostate
ocean11
nothin
nomercy
nokias
nokian95
nohack04
nogood
nitwit
nissa
nicole2
newlife1
newfie
newell
new123
nemesi
NDeYL5
nashville
naruto12
nala
naked1
nakamura
nailer
mynewpas
mymusic
mybitch
mWQ6QlZo
musi
murzilka
mullen
mujeres
muggsy
mudder
mrpink
mrclean
Mozart
motmot
motivate
mosdef
moremone
moogle
monty123
montess
Montana
monkey77
monkey7
monkey10
mongo1
mole
mjordan
mixail
misty123
mirela
mineral
mine12
milli
mila
mikeys
mike22
Mexico
metros
Metallica
merritt
merkur
MEDLOCK
medium
mech
mecca
mcnabb
mattia
master22
masons
mase
masahiro
marky
marissa1
marcopolo
marcio
manta
mancheste
maltese
malibog
malena
male
mahesh
magomed
magister
magica
magda1
magda
madeira
macduff
m1234567
LzBs2TwZ
luvbug
lupita
lucky3
lovestory
LOVEME
lovecraf
love4u
love4ever
louise1
lolitas
locoman0
locke
littlee
liteon
lindaa
limpbizk
lima
lilred
like
lifesucks
lexingto
leviatha
lettuce
letmein7
letmein6
leopoldo
lbvekz
lbhtrnjh
lazer
LAUREN
langer
lama
LAKERS
ladylady
kumquat
.ktymrf
ktjybl
kryten
kristinka
kristal
kookoo
koetsu13
kodaira52
KNIGHT
kmg365
klimenko
kitten1
kitte
kissss
kissarmy
kettle
kenny123
karinka
kami
kala
junker
Junior
jq24Nc
journal
jonson
jojo12
jeff24
jeanluc
jazzie
jaybee
james11
jaja
jaclyn
itdxtyrj
intrigue
indeed
imogen
ias100
hyacinth
hurtme
hurdle
hunter01
hugh
hotwater
hotspot
hotels
hotboys
hostile
horst
hopkig
hockey99
hisashi
hinton
himera
heythere
heyheyhey
herson
hermosa
herbal
hellspawn
heller
hedwig
healthy
hazzard
hazelnut
hawkmoon
hatesyou
harley01
Hardcore
hamburge
haddock
hackme
Ha8Fyp
gznybwf13
guillaume
guerrero
guatemala
gtnhjdf
grommit
grind
green11
gr8one
gourmet
goto
goober1
gonoles
golfer23
Golfer1
golf1
gogetit
Godzilla
gocanes
gobble
gnomes
glock21
gjkbyjxrf
giuliano
gilberto
giggs11
gibby
ghtpbltyn
gfhjkmm
getsmart
getiton
GErYFe
gerrity1
Germany
george2
geirby
gear
gardener
gangst
gandalf2
gagger
gaby
fuji
FUCK_INSIDE
fuckhole
fucker69
front
fridays
freitag
fredi
Frederic
Freddy
freddie1
frannie
franca
forte
footlong
flights
flavio
fishfood
filipino
filibert
fiction7
ffvdj474
feynman
FERRARI
fernandez
feliks
fcbayern
fatjoe
fatdog
fastlane
farside1
farmers
farhad
fargo
facesit
fabien
exposure
Explorer
evad
erika1
emyeuanh
eminem1
emanuele
elric
ellie1
echoes
eagle3
dutch1
dumper
drumset
draper
drahcir
dragos
dragon10
doris1
donnas
doggysty
dman
djljktq
district
disk
dirtyboy
dime
dima12
diese
dick1
dibble
dflbvrf
dfcbkmtdf
devils1
developer
della
defcon1
dcunited
davros
davidl
dave1
datnigga
dasha123
dantist
dank420
danimal
dalla
daily
cvtifhbrb
cvetok
cutegirl
cumshots
culver
cuisine
cuckold
cruzazul
crownvic
crotch
cronos
crm114
critters
crapper
Cowboys1
Cowboys
coupe
count0
cortes
cops
coorslig
consense
connecti
cojones
cohen
Coffee
cobblers
cnhtrjpf
cN42qj
cMFnpU
clinton1
clemson1
cingular
cigar1
cicci
chumley
chopchop
chomper
chiron
chimaera
chigger
chicos
CHICKEN
chessman
cheese12
cheerios
charlie7
charlie6
cfvfhf
cfvehfq
celestia
celest
catwalk
CAROLINA
careful
cardiac
canoe
cane
campion
Calvin
calvert
caballer
buttmunc
bubblegu
buba
brussels
brujah
Brooklyn
brody
briand
breaks
brazzers
bradpitt
bradly
bowden
bovine
boone
boodog
bombom
bodyshop
bodine
bob1
boatman
bnmbnm
bmw540
bluecat
blue56
blowme69
blood1
blackbox
birthday54
billy123
bigdogs
bigcocks
bigbaby
bigb
bh90210
berserker
berserke
berg
bentley1
bellbell
behind
becks
beatit
bears85
basses
Basketball
barbaria
banned
bane
balls1
bailee
backer
azwebitalia
awsome
autopass
aurore
auntie
atrium
atreyu
asslicker
asdlkj
asdfg12
asd12
asasa
arthur1
Arsenal1
arsch
armadill
ariadna
argento
arachnid
aq1sw2
april10
antonius
animal1
angola
Angel1
andy123
andreas1
Andreas
andre123
andrade
andi03
anatol
amber123
alyss
alskdjfhg
alpha3
alpha2
aloysius
allalone
allah1
all4you
alicante
alfie
alan12
africa1
affair
aero
adler
adgjmpt
adams1
adamant
ACLS2H
acidrain
aarons
Aaaaaa1
aaaaaa1
Aaaaa1
a55555
9990
989244342a
9797
88keys
863abgsg
808state
8008
78678
7788
777Angel
74747474
72727272
71717171
708090a
6bjVPe
666666q
666111
619619
6161
551scasi
5455
5420
4z3al0ts
4WcQjn
444222
4326
430799
4211
3699
3624
3579
3456789
3377
3364068
33223322
313313
31121994
31121979
31121976
311095
311075
310883
31081975
310788
310782
31071973
310588
310581
310393
3103
302302
301291
30121975
30111974
30101971
30091975
30091973
30091970
30081976
30081965
300782
30071972
300582
300476
300184
2kgWai
2bigtits
2b8riEDT
291289
291288
291285
291186
291178
29111994
291089
291086
29101975
2909
29081975
290775
29071973
29061973
29051996
290481
290185
281282
281271
28121995
28121971
28111979
281091
281083
28101995
28101976
280989
280979
280971
28091973
280881
280879
28081975
28071972
28071971
28071970
280683
28031977
280287
28021970
280191
280189
280180
28011970
271290
271285
271283
271271
27111973
271088
271080
27081968
270792
27071996
27071995
270681
270382
270381
270291
27011974
261180
261085
261080
26101995
26101972
260882
26081970
260691
260685
260678
260592
26051971
260387
260292
260189
2514
251291
251282
25121996
25111973
25111971
250982
250979
25091973
250889
250887
25081977
2508
250786
250692
250691
250690
250679
25051974
25041969
250393
250387
250384
25031974
250191
250183
2486
247365
241292
241188
24111971
240995
240986
24091993
24081995
240781
24071994
240686
240287
24021975
240189
240182
23dp4x
237081a
231292
231284
231180
231091
231083
231080
23101974
23091970
23081978
230691
230594
230582
23051996
230479
23041997
23041976
230393
230389
230373
23031973
23031972
230282
23021971
2302
230180
2248
2236
221280
22122000
221185
221133
22111974
221085
22101974
2209
220880
220781
22071975
22061972
220579
22041997
220378
22031995
22031974
22031963
220287
220286
22021997
220182
22011970
211284
211278
21121971
211176
21111994
211083
211080
21101973
21091974
21091973
21091972
210888
21081973
21081970
210789
210788
210782
210682
210681
210585
21041997
210391
21031995
210288
210287
21011971
201jedlz
201192
201187
201181
20102000
20101995
200880
200780
200682
20061976
20051974
20051972
20041995
20041971
200291
200290
200289
200286
200280
200277
20021998
20021973
200187
200180
1Test
1Sexyred
1qa2ws3e
1pionee
1Money
1Hammer
1Fuckyou
1Cowboy
19812
19550624
1925
19121970
190985
190889
19081972
190785
19071974
19071973
19061975
19041976
19031996
19031995
19021998
19021997
19021996
19021977
19021976
190187
19011996
181283
18121973
18121969
181182
181179
18111969
180990
1809
180875
180788
18071978
18071970
18061994
180591
180577
180476
180380
18031996
180282
18021979
18021974
1785
1769
17171
171282
17121974
1712
171086
171082
17101976
170887
170876
17081974
1708
170777
170678
17041977
17041965
170390
170386
17021996
170192
170189
170185
161718
161284
161274
16121996
16121971
16111977
16111974
16111973
161087
16101974
160979
16091976
16081977
16081968
16071978
160679
16061996
16061968
160582
160579
160491
160482
16041975
16021970
160191
159753258
15975321
159357258
1523
151190
15111970
15091971
15081969
150693
150692
15061974
150592
150591
150588
150579
15051976
15051974
15051969
15041971
150392
150382
150379
15021996
150191
150181
150179
15011974
14vbqk9p
147123
1456
141292
14121971
141192
14111995
141089
141080
14101995
1409
140876
14081974
140691
140677
14061993
140595
140587
140579
14051973
14051972
140479
140292
140279
14021998
14021969
140190
140183
14011976
14011975
138138
1377
1357997531
1325
13231323
13111994
13111976
131076
13091996
13091974
13081973
130795
130786
130579
130476
13041998
130285
130281
130279
13021994
13021974
130195
130193
13011977
13011974
1279
1277
1274
1247
123www
123qwe456rty
12361236
123580
12351235
12346789
123456x
123456e
123456789b
1234567890qw
121212a
121187
12111972
12101976
120992
12091997
12091995
120888
120884
120878
12051997
12011996
12011974
1188
1181
1172
1167
1143
11231123
111278
11121997
111192
111184
111169
11111996
11111995
11111111111
11101975
11101971
111
110979
110978
110787
11061972
110591
110578
11051973
110487
11041971
110394
110371
11031977
11031970
110194
11011999
11011975
1079
1033
101277
101178
10102010
10101976
100986
100984
100982
10091978
100788
100778
10071972
10071971
10061973
100592
100583
100580
100579
10051974
100481
100479
100478
10041997
10041996
100381
10031996
10031974
100292
100289
100284
100282
100279
100272
100188
100186
100183
10011972
0raziel0
098765432
091187
090885
09081973
09071978
09061969
090388
09031995
09021997
09021995
09021968
090184
09011994
09011976
0831
0828
0823
0822
0817
08121994
08111993
08101995
08101972
080979
08091995
080879
08081993
08081969
080783
08071996
08071973
08071971
080583
08051995
08051975
08041971
080391
080387
08021974
08021967
071282
071187
071178
071088
071076
07101977
07101972
070983
07091972
070888
070883
07081997
07081996
07081995
07081994
070590
070589
07051974
07041974
070383
06121977
061092
061088
06091978
060891
060786
06071994
06071971
060687
06061970
060391
06031979
060287
060285
06021995
060189
060179
06011975
0520
0515
051289
05121975
05111976
05101980
050886
050881
0508
05071973
050688
05061977
050590
05052000
05041997
05041978
05041974
05031997
05021973
050186
041280
041178
041087
041085
04101974
040983
04091977
040892
040889
040884
040879
04081995
040789
040787
040681
04061997
04061971
040488
040476
04041996
04041976
04031998
0403
040285
04021976
04011978
0322
0314
031291
031287
03121976
031085
03101973
03101971
030882
03081973
030785
030686
030679
030482
030479
03041974
030392
03031972
030289
030189
030185
03011977
03011972
021284
021191
02101995
020973
020877
020788
020787
02071997
0207
020691
020677
020486
020283
02022000
02012011
02011997
0120
01121971
01111994
010980
01091972
0109
01081963
01072000
010679
01041995
01041961
010289
01021971
01012012
0013
000420
000333
zxcv12
zx123456789
ztMFcQ
zQjphsyf6ctifgu
zonker
zoloft
zoinks
zaratustra
zaragoza
Zaq12wsx
z123456789
yxkck878
YwVxPZ
yfnecbr
yes90125
yeager
ybhdfyf
yasmina
yamamoto
yadayada
xxxxxxxxxx
xpress
xjZNQ5
XirT2K
xholes
workit
woodruff
womens
woland
wladimir
wizar
wishmaster
wise
wiggly
whippet
whacko
westwest
wessonnn
wesley1
wer123
wenef45313
wawawa
warszawa
warrio
ware
wankers
WALKER
vw198m2n
vpmfSz
vjzgjxnf
vjhjpjdf
vitaly
viscount
viper2
vinny
vicki1
viceroy
vfhnbyb
vfhcbr
vfhbif
vespa
verygoodbot
vertex
Veronika
vern
verga
VDLxUC
vball
vanille
vance
vampiro
valerka
valerie1
valenti
v123456
users
united1
unite
undies
Type
twice
tuscan
turbo2
tumble
tujazopi
trustnoo
tristan1
traci
toyot
torsten
torre
torrance
TOPGUN
topflite
toonporn
tommyt
tomatoes
tissue
tinytim
timon
tilly
thunder5
thunder2
through
theway
theroc
thebeach
thames
testit
testicle
temporal
teeth
tecate
tbirds
tarasov
tallguy
tacotaco
tabbycat
tabby
sylvan
swimmer1
sweat
surfing1
SuperManBoy
supergirl
superd
super2
summer20
suffer
sudden
Subaru
stupi
student1
stryder
stiff
starling
starfuck
star99
stanly
stabilo
spooks
splunge
sPjFeT
Spirit
spin
spider12
Spider1
spicer
spanked
spacer
soroka
solstice
solnze
soccer9
soccer3
snakeeye
smudger
smedley
slither
slick50
slice
skydog
skully
sixnine
simpson1
sideout
shooters
shitbird
sherbert
sheppard
shelley1
sheffield
sheffiel
shaver
sharps
sharkman
shaggy1
shadowma
sexnow
sexdog
setup
sergik
semenova
sellers
seconds
scythe
screwbal
scratchy
Scooby
sc00by
savatage
sashimi
sasha2010
sasha1995
sartre
sarge1
santacruz
SANDRA
sandler
samurai1
Samuel
SAMSUNG
sambuca
saltanat
salma
salaam
sakic19
said
sagitari
sadler
sacramen
Sabrina
saab93
rusty123
rusrap
rusalka
rule
ruff
roxette
ronal
rockys
Rocky1
robo
rival
rings
ringo1
ridley
richman
ricardo1
rfnfgekmnf
rfkmrekznjh
rfhfvtkm
rfghbp
revival
response
rescue1
redbarch
red456
rebell
ranger21
rainger
rafiki
radagast
RABBIT
qwer12345
qweas
qwasz
quickly
quickie
quicken
quercus
queenbee
quake1
qpwoei
QHXbij
qDaRcv
qCActW
q1w2e
q12345678
pussypussy
pussylic
puccini
ptktysq
pthrfkj
proceed
pridurok
pounds
pottery
porthos
poppies
popolo
poopface
poonam
pooki
pooker
ponder
polarbear
poiuytr
poiu1234
poi123
playgirl
plastic1
pKtMxR
pittsburgh
piter
pinggolf
pillar
pikapp
pieter
pierced
pieces
phobos
peterj
pervert1
perfume
peniss
peluche
pekpek
paulo
patrycja
patchy
password5
paska
Parker
parallax
paradoxx
pappas
papero
papercli
paol
paloalto
palestine
pajaro
paganini
Pa55w0rd
ozzman
ownsu
outdoors
ottoman
other
oscar2
organ
orbit
Orange
online1
omega7
olorin
olamide
obscure
nurbek
nt5D27
NPyxr5
novice
noonoo
noggin
nitro1
nikusha
nikitka
nightwolf
nighthawk
nicenice
nfvthkfy
nfbcbz
newpassword
neutrino
netware
natusik
naruto123
nairobi
myXworld4
myshit
mymymy
mylov
mutual
muppets
mumbles
mudhoney
Ms6NuD
mouton
motoko
moosehea
mookie1
monmouth
monker
mongolia
mommom
mom123
mmouse
mixer
misha1
mironova
mireille
minstrel
mindy1
millenni
millard
milkmilk
milen
Mike1
mifune
michaelc
michae1
miata
mexico1
methodman
meteora
mercury7
mercure
mercur
mendez
mendel
mellie
Melissa1
meemee
medford
me1234
Maxwell1
maxtor
maxim1935
matrix3
matrix2
mather
masturba
master2
martins
martel
marle
mark69
mariachi
marek
Marathon
manny1
maniak
maman
maldives
malaika
makeup
makeksa11
mahalkit
maggie11
magdalen
mafalda
mackay
m1sf1t
luojianhua
lucylucy
Lucifer
ltleirf
lovesporn
love777
lotte
loqse
longview
longone
longcut
lonely1
London1
logitec
logic
lochness
lkjhgfdsaz
lizaliza
lisette
lisbon
liquor
lightsab
lifting
libby1
levin
Letmein2
lenusik
lenovo
legsex
ledzeppelin
laundry
lasvega
larinso
lalal
ladyluck
lacey1
labatts
L8v53x
kwan
kUgM7B
kokakola
klep
klem1
kjhgfdsa
kitkit
kissass
kinkos
kindbuds
kimchee
Kimberly
kidder
kennedy1
kelly2
kayaker
kayak1
kato
katmandu
katkat
katja
kath
kaskad
karaganda
kaos
kafka
justyna
justina
jurgen
june22
jumpin
julieta
jude
joshua2
jocker
Jjjjjjj1
jesu
jerico
Jennyff
javaman
janell
jamesc
jamesbond007
jambo
jacky
island1
ishot
iseedeadpeople
invasion
invalidp
international
integra1
ingram01
independ
iluvporn
ilaria
ikaika
igromania
iggy
idontcare
ichbins
ibill
husky1
hurricanes
hump
house123
hot
hornyone
hornie
hoppy
hoot
HONDA
holymoly
holden1
holbrook
hobiecat
hobby
hjlbyf
hinata
hikari
highball
herrera
heroin
henson
hellothere
helloman
heatwave
heathrow
hbxfhl
hase
harve
hardtime
hardcor
happyme
hanter
hanna1
handy
hamham
half
hadley
HACKERZ
habitat
gusher
guinnes
guinea
gsgba368
gross
grimes
gretsch
greeting
grave
gracelan
gosia
goodhead
gonzalo
gonzaga
golakers
gojira
gobama
gmctruck
glitch
gladston
gjyxbr
girlz
gimlet
gilgames
giblet
ghostdog
ghost123
ghjcnj123
gfdkjdf
getnaked
getlaid
gerasim
geraldine
geoff
Genesis
generation
gbpacker
gandal
games1
gallaghe
gaell
g12345
fx3Tuo
fvthbrf
fuzz
fumanchu
fuente
fuel
fuckyou7
fuckhard
freeman1
freelancer
Freedom1
franko
fourth
fordham
FORD
foothill
focker
fnord
flynn
flutie
flamenco
fishy1
fire777
finished
filler
fierce
ferrets
fernandes
fenerbahce
fedorova
favre
fatty1
fartface
fairmont
fairfax
fabolous
EYpHed
exit
exercise
excalibe
EwYUZA
evets
everything
evening
etvwW4
eternal1
estela
ernst
erebus
enemy
elvin
elephan
elefante
edwina
eae21157
dutchy
dunn
dukedog
ducker
dtlmvf
drexel
drakes
draken
doromich
dont4get
Domino
dolomite
dolittle
dmitriev
djhjyf
discgolf
dima2010
digest
dietrich
Diesel
dictiona
dickies
dfktyjr
dfcbkmtd
devo2706
devin1
Denver
denial
dbjktnnf
davidkin
david69
dauren
darrian
darock
darkknig
dantheman
daniel2
dallastx
curt
cupid
cubbie
cubase
cthuttdbx
csfbr5yy
croucher
crapola
cranberr
cowbo
counchac
cottages
corrine
corrina
corey1
coolkid
coocoo
consul
config
condo
concepts
computador
compound
comcast1
collier
cochran
cobrajet
cntgfirf
cnhjbntkm
client
clark1
christen
chrissi
choppy
chimpy
chilton
chile
chiapet
chBJun
charlie5
Charles1
chantell
cccp
Cccccc1
caspian
casimir
carvin
carnal
carlos2
canibus
canberra
Cameron
cambria
calais
cacacaca
cabibble
buzzbuzz
buttons1
buttlove
bustanut
burunduk
burgundy
bumblebee
Bullshit
bullride
Bulldog
bujhtr
buckwheat
buckskin
buckfast
brooking
brooke1
brianb
brett1
brend
Brandon1
Bradley
braces
boyscout
BOSTON
booze
boost
boome
bonou2
bonobo
bonk
bonit
bomba
bogus1
boeing74
bob1234
boaz
bmwm3
bmw325is
bluered
blenheim
blasen
bladerun
blader
biteme2
birds
birdies
biochem
binky1
billyd
bikerboy
BIGTITS
bigpimpin
bighurt
bigal1
bibles
bette
bethany1
belles
beehive
becca1
beaver1
beasley
bearshare
beard
bbbbbbbbbb
Bbbbb1
batboy
bastard1
bassmast
bashful
bartjek
barely
bannana
baltimore
badkitty
badcat
babs
babe23
azimut
azathoth
axlrose
atlast
asshole2
asshat
aspen1
ASDFGH
asd123456
asbestos
artistic
aron
arkham
areyukesc
archana
apostol
anyway
Antonio
antonell
antivirus
anti
another1
annie2
annalisa
angel11
anelka
andyman
andree
anabel
amiga1
America
amadeo
altoid
alohomora
allthat
alien1
alex2000
alesis
aleks
aldric
albatross
alana
akira1
aikoaiko
.adgjm
adele
abyss
absurd
ABCDEF
abcde123
aaaaaas
aaaaaaaaaaaa
9sKw5g
9988aa
996699
987987987
98741236
9119
8WoMys
8765
80070633pc
7kbe9D
7862
77777778
686xqxfg
666888
5674
565hlgqo
55667788
5525
543216
52678677
5005
4_LiFe
495rus19
4815162342lost
4678
46464646
4621
4535
4430
440440
4190
4053
3way
3mta3
3782
331234
3311
314314
313233
311291
311284
311282
31121910
311091
31101996
31051973
31031996
31031995
31031972
301285
301282
30121998
30121974
30121969
301085
301083
300994
300991
30091976
300887
300883
30081992
30081974
300792
30051996
30051976
30051969
300480
300387
30011972
29111995
29101971
29101962
290890
29081996
290776
290680
290592
290576
29051997
29051971
29051970
290482
29041998
290379
29031968
290288
29021976
290191
290184
28121973
28111974
280992
280986
280892
28081994
280791
280790
280784
280782
280781
280675
28061979
280581
280579
280578
28051996
280486
28041973
280377
280376
28031996
280282
280182
28011973
2741001
271289
271284
271183
271179
27111994
27111970
270981
270891
27081974
27071972
27071969
2706
270387
2703
270285
2702
270193
270190
270186
27011996
27011973
2701
2662
261289
261287
261285
261281
26121975
26121972
26121971
26111993
26111975
260991
260983
26091976
26091969
2609
26081975
260687
260684
260676
26061973
260588
260583
260492
260491
26041972
26041971
260392
260388
260382
260380
26031997
26031994
260192
26011972
25262526
251290
251288
251274
251177
251078
250880
250876
25081974
25081972
25071970
250693
250689
250581
25052005
250488
250477
25041972
250389
25031998
250289
25021975
25021973
250182
25011972
2448
2447
241288
241287
241077
24101968
240989
240879
24061974
240594
24051966
240491
24041969
240289
240288
24021979
240191
240178
240174
24011973
23452345
231278
23121973
23101971
23091976
230890
230879
230857z
23081996
23081973
23081969
23081968
230787
230776
23071968
230682
23061974
23061973
230580
23051973
230482
230481
23041971
230382
230380
230276
230192
23011973
23011966
2275
2234
2215
221279
221122
22111972
221083
220989
22091973
22071974
22071973
22061995
220596
22051972
220483
22041996
22041969
22031970
220285
220190
220181
2130
211222
21111969
21101994
21101971
210986
210975
210891
210793
210791
210781
21071971
210679
21061970
21061969
210581
210580
21051998
21051997
210379
210284
21021975
21021974
210192
210189
21011996
210000
20121995
201189
20111994
20111973
201084
20102011
20101973
200988
200983
20091968
200884
200792
200790
200783
200782
20072008
20071977
20061996
200583
200579
20051971
200389
200380
20031971
200292
200282
20021995
20021969
200190
20011967
1William
1um83z
1Summer
1qaz2w
1qa2ws3ed4rf
1Girls
1Daniel
19966991
198500
191292
19121975
191182
19111994
191087
19101970
19091976
19091974
190888
190884
190784
19061996
190590
190489
19041996
19041972
19031997
19021973
18281828
182182
181278
181276
181190
18111977
181077
180982
180882
18081975
18071973
18071971
180684
180681
180586
18051972
180383
18031969
180291
18021976
18021975
18021962
180190
180179
1771
171291
171281
171184
1711
17101996
170993
17091977
17091974
17081995
17081977
17081972
170789
17061970
170594
170587
17051995
17051972
170491
170483
170384
170281
17021997
170190
161283
161279
16121973
16101994
16101973
160887
160880
160876
160780
160776
16071974
16071972
16041998
160393
16021979
16021973
160189
160180
1598741
151291
151280
151278
15121997
15121974
151194
15111976
151088
15091970
1509
150683
150677
15051997
150485
150479
150373
15031974
150287
150282
150174
150000
1452
14253
1422
141191
141190
141189
141184
14111978
14101998
140978
140974
14091972
140783
140777
140692
14061975
140593
140592
140582
140575
14051976
14051969
140378
140181
140178
1375
1355
131288
13121996
13111965
131082
130987
130986
130880
130879
130778
13071973
13071963
130681
13041972
13031969
130283
130282
130192
13011997
13011963
1290
1275
126126
125678
123xxx
123red
123q321
123as123
123a321
123963
1236987z
12354
12345zxc
1234576
123456789f
123456781
1234565
12345600
123123123a
12123
12121996
12121968
121175
121094
121092
121083
121072
12101995
12101973
12101210
120990
12091996
120866
12081995
12081964
120791
120661
12061973
12061971
12061963
120577
12051973
12051968
12041971
12041967
120395
120374
120370
120284
120202
12011970
11qq22ww
11qq11
11c645df
1183
1179
117117
1159
11235
1123456
111181
111180
111167
111087
11101981
11091973
11091970
110891
110878
110788
11071975
11061995
110593
110577
110392
110381
11031973
110297
110277
110188
11011969
11011101
101283
101274
10121997
101192
101191
1010101010
1010101
10091974
100691
100681
100679
10051969
100495
100380
100379
100290
10021994
10021974
100178
09877890
0929
0927
091292
091284
091282
09121973
09121969
091185
091080
09101976
09101972
090990
090980
090808qwe
09061976
090589
090586
090583
09051995
09051993
0905
090393
090386
09031994
090288
081288
08121993
08121974
08111976
081087
08091996
08091974
080787
080786
08061975
08061974
08061973
08051974
080480
0804
080381
08031972
080283
08011995
08011977
0801
0723
071290
07111977
07111974
07091974
070890
070878
07082000
070797
070775
07071974
07071973
07031977
07011995
061294
06111972
06101967
060987
060977
060897
060886
06081997
06081995
060693
06061997
060481
06041972
060390
060387
06031976
06021974
06021971
060191
051285
051188
051186
05111975
05111974
05111973
051083
051081
05101974
05101971
05091974
05091973
05091970
05081995
05081973
050783
05071975
05071972
0507
05061998
05061996
05061995
05061976
050591
050581
050575
050477
05041970
05031977
050278
05011981
05011965
04975756
041281
041189
041188
04101976
04101973
040980
040979
0409
04081998
040791
04071973
040687
04061979
04061974
040591
040590
040584
040579
04051996
040492
04041970
04041969
040288
040180
04011979
04011976
04011972
031180
031086
03091974
0309
030881
03081995
03081976
030790
030789
030590
030587
030586
030577
03051995
030484
030390
030386
030384
03031997
03031970
030273
03021973
03011994
03011974
021188
021179
020988
02061965
020589
020586
020585
020581
020580
02051969
020490
020483
020482
020481
020387
02032007
02031997
02031996
020275
020187
0128
011288
011287
01121995
01121970
011189
01111995
01101994
01101971
01101968
010982
010979
01091996
01091975
01091966
010790
010785
01071971
010576
010574
01051971
01051963
01051960
010475
01041960
010386
01031971
01022009
01020102
010199
010163
010150
01011951
000555
0003
ZW6sYJ
zsazsa
zidane10
zeta
zebulon
zazazaza
zaxxon
zambia
yourself
yeehaw
xzibit
xxxsex
xxxman
www111
wwfwcw
wuschel
WU4EtD
wswsws
words
woodsink
woodcock
wolfgar
wolfer
wolf1
wizz
wire
winni
wilson1
Wilson
willo
wildwest
wiggum
where
WHDBtP
werty1
welcome12
weight
watches
WasHere
warrant
wanker1
waddle
vvvbbb
vsevolod
Vp6y38
volvos
vivien
vivahate
vitesse
vitara
virgini
viktori
vfylfhbyrf
vfrfrf
vfrcbr
vfhecmrf
Veronica
veggie
veedub
vecmrf
variety
variant
vanman
valter
uzumaki
utjvtnhbz
uthvfy
upgrade
underwoo
undercover
tycobb
twocats
turismo
tujheirf
tuczno18
TRUSTNO1
trstno1
trippy
trinity3
tribute
tribbles
trevor1
transformer
tralfaz
touchdown
toucan
torey
toosexy
tonic
tm371855
tivoli
titanik
tissot
tinhorse
timoxa
timofey
tiktak
tiki
TIFFANY
ticker
tibet
tiberium
thuggin
thisis
therat
themaster
test99
teresita
tequila1
tennis12
tekila
technolo
technic
teatime
teamo
taylor2
tatatata
tassie
tantan
tamika
sylwia
sweet69
Svetlana
suze
suspect
supra1
supersex
sunfish
suckthis
studmuff
strutter
stronger
striker1
stratoca
strat1
stonewall
sti2000
STEVE
steroids
steels
starfury
stamina
stalingrad
squad
spycams
spooky1
spokane
spinal
sparky12
spammy
south1
soulman
soon
solange
snuff
Sniper
sn00py
smasher
slowly
sloopy
slicker
slava1
skyhigh
skorpion39
skiman
skaven
skater1
skank
siouxsie
simonsay
sieben
shutdown
shots
shooter1
sheshe
shellie
shelli
shell1
shay
sharp1
shanks
shakir
shadow7
sexybeast
sexmeup
sex12345
sex1234
seventee
serpico
seniors
SECRET
seaton
scoubidou
scotti
scott2
SCOTT
scotsman
Scorpio
scorch
schumacher
schorsch
scheme
sauber
satsuma
satan66
sarit
sargon
sardor
sarahb
sanya
sandhya
saltlake
salam
sade
sachas
sabin
saab95
s456123789
ryno23
ryan11
ruger1
rubyred
roxane
rossi46
rosemari
Ronald
roman222
roflmao
roflcopter
rodents
rocket88
rochdale
rjktcj
riot
rimbaud
rfhectkm
rfhbyjxrf
retlaw
retarded
reshma
regular
redtail
redrover
redhook
red5
recruit
recon1
RcLAKi
rastafari
rashmi
ranma
Rangers
ranger01
rally
raintree
raider1
ragtop
qwqw
qweszxc
qw12qw12
QGuvYT
QAZWSX
putz
putnam
pussylip
punky
psswrd
psalm23
proust
primavera
primaver
prettybo
preston1
pravda
pound
potomac
portos
pornoman
pornografia
poppen
popmart
pop123
ponchik
poly
polo1234
poke
poiu123
pmdmscts
plop
plenty
plato1
pirat
pipper
pipopipo
pionex
pinkpuss
pimpshit
picard1
phillesh
phatass
phantom2
petey1
pernille
period
pereira
peartree
pear
PATRICK
patch1
pass1word
pass11
pashka
parol123
pargolf
para
pappa
PANTHER
Panther
panocha
PACKERS
P3e85tr
oxnard
ownz
overland
ov3aJy
oreooreo
oqglh565
operatio
onfire
oneill
one4all
omega5
olimpia
olegoleg
oldtimer
okokokok
nowayout
notyou
notoriou
noshit
Norman
nokia8800
nokia7610
nokia6120
nofx
nocode
nitsuj
nite
nisse
nikole
nightman
nicolai
newt
newpoint
nester
nelli
NdAswf
natnat
NATASHA
nameless
mydream
mycroft
mybuddy
mtY3RH
MSNxBi
mowerman
mouche
mortar
mort
moroni
morebeer
moomin
mookie12
monster2
monkey99
monger
mondo
monami
mollycat
moises
mmm666
mitzi
mithril
minimal
minamina
Miller1
milf
MidCon
micro1
mick7278
michaeld
michael6
MeveFalkcakk
messer
merda
mercurio
mellissa
melissa2
megapolis
medellin
mckinley
mcbride
mayamaya
matt123
matt11
matahari
masyanya
masterca
master69
master23
masmas
masher
marylou
martyr
martyn
marmelad
maritza
marias
mariann
marciano
mannie
mandela
management
mamabear
mama12
maloney
malaya
maksimus
makeme
magnetic
made
maddy1
maddie1
mach1
mace
lyndon
luv2fuck
lucky5
loveu
lovergir
love77
lotus7
loser123
lorrie
lora
loopy
looploop
loophole
loislane
lobito
liveevil
littleon
littleman
linger
Lincoln
lime
lilkim
lickher
liberte
lewis1
levelone
leslie1
lerochka
leipzig
leicester
lehigh
lawton
latter
lasombra
laramie
lambrett
lambada
lakers34
kzkzkz
kuku
krueger
kramer1
kornkorn
komarova
Kirill
kind
kin
killie
khorne
Kevin
Kerstin
kerri
kenyatta
kenshiro
kendrick
kender
keeley
KAZANTIP
kayaking
kawasak
katana1
kassandra
kartal
karman
karens
kamil1
kali
kakka
kagome
justforfun
june29
jujitsu
joWgNx
josejose
jordan11
jonnie
JONATHAN
jolie
johnny69
Johnny1
John1
jo9k2jw2
jlhanes
jimmyg
jimmer
jiggy
Jessie
jello1
jeffer
jeepcj5
jeannine
jazzbass
JASPER
jason2
jamielee
jamesr
jaime1
jacqueline
jacob6
jackryan
jack22
jack11
j12345
ironroad
insuranc
impossible
Impala
imhere
ilovejen
iggypop
idkfa
ideas
iBxNSM
ibragim
iamtheone
iaapptfcor
huston
hungary
humberto
hubby
hubble
HshFD4n279
house2
hotbod
HORSES
hood
honda2
homer2
holen1
holding
holas
hitech
hiram
highwind
hibees
hiawatha
heyjoe
heVnm4
herpes
hellrais
hello5
healing
hawking
hawkdog79
hater
hash
harley12
hardline
hardin
hardhat
hardcore1
handbags
halogen
hakkinen
guzzi
guyguy
guyana
gunslinger
Guitar
guido1
guards
guadalup
griffins
griffin1
grenada
greenwood
green7
grand1
gowings
gowest
gotit
goomba
googl
goleafs
goldsink
GOLDEN
gogirl
godisgood
goddog
goddamn
gjrtvjy
gjhjctyjr
giorgia
giggsy
ghbphfr
ghbdt
gfif1991
gfhjkmxbr
getbent
gertie
genova
genevieve
genera
geforce
geek
gatto
gasoline
gardiner
gangsta1
gambino
galactus
gaelle
gadzooks
fylhjvtlf
fwsAdN
froggy1
friction
freud
freelanc
fraud
francais
fQKW5M
forfree
fordtruck
ford9402
folsom
flushing
Florence
florenc
FLIGHT
fleury
fkbyf001
fishbait
fireworks
filters
filipe
file
fiji
fett
ferdinan
fedor
fausto
f123456
eyespy
extasy
extacy
explicit
everythi
evertonf
espanol
esmerald
endymion
emotion
emery
elysium
elli
elias
elenka
eldar
eggbert
eFYrEG
edward12
economic
eagles05
dynastar
duke3d
duff
drives
drawing
drakula
drakkar
draconis
doyle
downlow
DOUGLAS
dorina
doober
domani
dolphin2
dodododo
djohn11
djhvbrc
dizzy1
disturbe
diosesamo
dionne
dinesh
dima1997
diggity
digger1
digdug
diesel1
diego1
dictionary
dickson
dice
Diamond1
dfkthbq
destruct
desoto
denver1
demigod
demeter
demented
deluge
deltaforce
delasoul
deaddog
dcba
dbrnjhjdyf
dbityrf
davido
dave12
datalore
datalife
darter
darre
danadana
damon1
dallas21
Dale
dakot
cyZKhw
cyjdsvujljv
cutie1
customs
curtain
cumnow
cuddle
cubfan
cruzer
crooked
cresta
creaven
crayola
crawler
costas
corvair
corset
cornet
cordless
copter
copeland
cooley
coolbeans
cookies1
console
condition
community
comments
comet1
colole57
collingw
cokecoke
codydog
cocorico
cocoon
cocodog
cocky
cobaka
cleavage
clayton1
cigarett
cierra
chunk
chubby1
chris21
choco
chiller
chaz
cayuga
catty
catmando
carpenter
carly1
carla1
carine
cara
cantrell
candela
camar
CaLiGuLa
californi
caleb1
cable1
c7Lrwu
bvgthfnjh
butter1
burnett
bullitt
Bulldogs
Bulldog1
buffie
Buddy
brookie
Brooke
broke
brendan1
breakfas
brando1
brady12
bozeman
bowling1
bosto
boscoe
bongbong
boner1
bojangle
boeder
bobbyd
bobble
bmw330
bluess
blue77
blue66
blue2
bloom
bladder
blackhol
blackadd
Black1
biscayne
birthday299
birdie1
birdhouse
bingbong
bimini
bill1
bigrob
bignose
bigload
bigdog69
bigdan
bigboob
berliner
bennyboy
beertje
bebebebe
beaufort
bearshar
beachboy
Bbbbbbb1
baxter1
Baxter
bastion
bassboat
bassale
bartbart
barne
barkley1
barkbark
barclays
barbi
balzac
ballpark
balefire
bakugan
bakayaro
bagel
babycat
azbuka
azalea
autobot
austi
asscrack
asdjkl
asdfghjkl123
asdfasd
asbury
artwork
arthu
artart
arseniy
argentum
arakis
aqua
applemac
apokalipsis
antosha
antoha
anon
ANGELA
andrey123
andrew2
ammo
amandine
amalgam
almaz
allstar1
allanon
alistair
alinochka
alfie1
alfalf
albundy
alarm
alameda
ajtdmw
AjcuiVd289
airedale
AIRBORNE
aidana
agency
advantag
admiral1
actors
access20
academia
abigai
abcd12
Aalborg
a1b2c
9991
9899
96321478
87878787
794613852
78963
7777755102q
7558795
74185
741236985
69dude
640xwfkv
5t6y7u8i
5t4r3e2w1q
5963
55555q
5440
5416
4TLVeD
4DwvJj
4all
492529
4653
4570
4551
45454
4411
4012
40028922
38972091
3809
3787
3698
34524815
3436
343104ky
3356
333z333
333222111
3300
31217221027711
311269
31121996
31121972
31121970
31121969
311084
310892
310791
310786
31071975
31071972
310579
310382
310376
31011996
31011970
301281
301275
301181
30111972
301088
300989
300976
30091996
300879
300790
30071994
30071974
3007
300685
300679
30061970
300576
300489
30031970
300192
2pac
291287
291281
291189
29111972
29111966
291091
29101997
290984
290889
290887
29081977
290779
29071997
29071972
290685
290679
29061977
290591
290587
290583
290580
29052000
290485
290480
29031972
29031971
2903
29011974
281281
2810
28091970
280878
28081977
28081965
280785
28071997
280682
280680
28061995
28061974
280575
28051971
28051970
280493
280484
280483
28041970
28031997
2803
280291
28021966
280190
280185
28011995
271182
271085
271082
2709
27081997
27071971
27071961
27061997
270579
270495
270493
270480
27041996
270390
27031995
27031975
270286
270281
270192
270188
270181
27011972
26121976
26111980
261086
261079
26101976
26101973
260zntpc
260990
26091977
26091970
260893
260679
26061996
260582
26051972
26051969
260483
26041977
260373
26021974
260183
26011974
2554
2531
2526
251285
251275
251192
251187
251178
25111997
250985
25081973
250781
250777
250776
25061974
25051971
250379
250377
25031975
25031973
250290
25021970
25021969
25012501
25011998
25011971
24PnZ6kc
248248
24681357
246800
2455
24121995
24121978
241187
241185
24101975
240983
240687
240681
24061973
240578
24051997
240395
240283
240282
240281
240181
24011971
24011970
235235
2333
2325
23121998
23101999
230891
230886
23081971
2308
230778
230777
23071997
230592
23051974
230483
230477
23041969
230378
23031996
230281
23021998
23021968
23011998
2221
22121975
221179
221172
22111980
22111969
221082
220993
220987
220985
220982
22091996
22081970
220780
22071971
220676
220595
22051975
220490
220394
220380
22031996
220282
220277
22021969
220192
220191
220189
220180
2154
21312131
2127
2112yyz
211294
211271
21121995
21111996
21111972
211076
2109
210885
210883
21081998
21081997
210778
21071969
210583
210582
210577
210575
21051978
210480
210393
21031971
21031966
210292
210176
201284
20111976
201078
200992
20091972
200785
200691
200681
200680
20061975
200580
200493
200486
200475
20041974
200382
20031997
200283
20022004
200193
200191
200186
20011998
20011974
1Tigger
1Superma
1Samanth
1Robert
1qwerty1
1John
1hxboqg2s
1Horny
1Diamond
1Bubba
19mtpgam19
19992000
199000
198989
198585
197222
1931
19121996
19121973
19111996
191085
190989
190988
190986
19081974
19081973
190787
19071969
19061997
19061960
190592
190589
190588
190585
190578
190576
190482
19031903
190189
18121971
18111972
18111970
18101972
18091974
18091970
180874
18081967
180785
180691
18061971
1806
180578
18051970
180491
180489
18041996
180382
18031974
180278
18021973
180189
18011977
171290
171278
171180
171179
17101960
170988
17091971
170885
170882
170880
170793
170792
17071971
170671
17061997
17061996
1706
170579
17051971
17051970
170482
17041996
17041963
170376
17031970
17021973
170187
170178
170173
17011970
161278
16121970
161186
161180
161081
161077
16101970
1610
160992
16091997
16091972
16081997
16071973
160595
160577
16051973
160489
160483
16041968
16031969
160294
160287
160280
16021998
16021965
160179
1601
15995
159753159753
151617
15121970
15121965
15111973
151090
151085
15101966
150982
15091997
15091972
150881
15081970
150791
15071979
15071968
150694
150679
1506
150578
150575
150393
150378
15022000
15021970
150193
15011970
1445
14344
1433
1424
1418
141284
141277
14101978
14091997
14091976
140885
140884
140790
140583
140570
140569
14051974
14041973
14041968
140391
140359
14031995
14031976
14031975
1403
140281
140193
1362
13579a
1357900
1333
1326
131284
131278
13121977
13121972
13121971
13121970
131184
131183
13091977
13071998
130679
130578
13051997
13051979
13051968
130478
13041996
130389
130380
13031972
13031968
130280
13021971
13021302
130185
130171
12pack
1265
123zxc123
123654q
123654a
12345b
1234567t
123456789qw
12345678987654321
123147
1212qq
121276
12121963
121194
12111997
12111995
121098
121068
12101972
120895
120877
12081997
12081973
12081971
12071971
120672
120596
120570
120569
120555
120470
120383
120375
12031997
12031972
12031971
120286
120191
120177
120176
11bravo
1173
1151
11251125
111279
11121994
11111111a
111090
111080
111078
11102000
110886
11081972
11081969
110781
110776
110694
110598
110594
110592
11041995
110378
110376
110294
110275
110181
11011997
11011995
1071
10251025
101974
10191019
101284
101272
101183
10111213
10101997
10101971
10091967
100892
10081996
100793
10071007
100695
100689
100682
100674
10061999
10061995
10061976
10061966
100588
10051972
10051970
100491
100482
100377
10031997
10031970
100291
100283
10021959
100191
100180
100174
100172
10011968
10001000
0okm9ijn
0928
091283
091277
09111978
091088
091084
09101969
09091970
09081995
090790
09071972
090687
090686
090578
090487
09041996
0903
09021972
0902
09011997
0813
081284
081280
08101994
080986
080898
08081971
08061996
080590
080578
08051972
080484
08041972
080388
08031996
08031974
08031963
08021977
08021975
08021970
0722
071287
071188
07111995
071086
07101973
07091978
070882
070881
07081969
070779
07051997
07051995
07051975
07051961
070492
070487
070486
070385
07031997
07031976
070290
06225930
0614
061293
061291
061285
06111977
06111970
061086
061077
06101981
060981
06091969
06081998
060787
060785
060779
06071974
060666
06061971
06061966
060590
060588
060388
060288
060183
06011973
0587
0518
051290
051282
051272
05121994
05121974
05111995
05111970
05101996
050983
050884
05081997
05081967
050790
050787
050781
05071996
050687
050587
050577
05051970
050487
050478
05031973
05031972
050285
050282
0429
04121970
04111975
041092
041076
04091972
040880
04081973
04081967
040689
04061998
04051972
040474
04041972
040388
040382
04031974
04031972
04021999
04021975
040182
04011994
0326
0318
031187
03111972
031084
031080
03101970
030986
03091997
03091972
03091971
030891
030887
030872
03081971
030792
030681
03061974
030585
030486
030485
030483
030387
030380
030379
03031963
03021975
030201
030191
030188
030184
03011996
03011960
0291
0225
02121997
021183
021182
02111994
021085
02091968
0209
02081996
020785
020690
020685
020681
02061996
020496
020488
020487
020392
02032000
02031967
020289
020278
020276
02021998
011290
011289
011180
01111971
01111969
011085
011083
010987
01092009
010889
010887
01081998
01081976
010783
01071963
010694
010691
010681
01061996
01061972
010591
010590
010585
01051973
010491
01041999
010391
01032011
01032010
01032009
010277
01021997
010165
010161
01012004
01011954
01011952
01011901
0071
006969
00197400
00001
*******
Zzzzzzz1
zxcvfdsa
zxcvbnm.
zorros
znbvjd
zipzip
zenit2011
zara
zaqqaz
zagreb
Yyyyyyy1
younger
yojimbo
yfgjktjy
yessss
Yellow1
yeah11
yank
xzsawq21
xyzxyz
Xxxxx1
xakepy
wwwwwwwwww
wp2005
wolf69
wojtek
Winter
WINNER
william3
wildstar
wiener
wichita
whyme
whattheh
westwing
werwolf
weldon
webster1
wayland
waste
washing
warwar
waQW3p
w8gkz2x1
vwjetta
vovchik
volt
viviane
vitoria
vision1
Vincent
Viking
vfvektxrf
vfhrbpf
vetteman
verde
vega
vbnvbn
variable
v12345
usmc69
uruguay
unity
uniform
unforgiven
tyrik123
twotwo
twitch
twinz
twinky
tvxtjk7r
trunk
trump
trinit
trainman
trading
townsend
totalwar
torrie
torben
topdevice
tomat
toenail
tk421
titotito
tink
tingting
tinfloor
timofei
timeline
tijger
tiffani
tickleme
thermo
thegame1
tensor
TENNIS
teddys
teardrop
teachers
tazzie
tasmania
tascam
target1
tanzania
tAMwsN3sja
tallyho
tally
talley
talker
takagi
taboo
t3fkVKMJ
syphon
syntax
swerve
sweetp
sweetgirl
sureshot
superpuper
supermen
supermar
supercar
suntan
summer10
sukasuka
sugarbear
suffolk
stunt
stuff1
students
strapon
stiffler
steve69
Stephani
Stefan
STARTREK
starry
Starbuck
sseexx
squid1
squeek
spots3
speeding
specials
spear
sparticu
Spartak
spankit
spaces
sonic123
sonali
Sommer
sometimes
soldiers
solar1
soccer4
soccer17
snorkel
snipes
smurfy
smiley1
slutslut
slk230
slime
slaye
sky123
skoal1
sivart
sitting
sister1
sirena
Simpson
sigmund
sid123
sicnarf
siamese
shotguns
shortsto
Shock123
shitass
Sherlock
sherif
shea
sharing
shaitan
shadow1212
sexylegs
sexisfun
seventh
servant
sergeevna
serg
serenade
serafim
senna1
seminoles
seed
section8
searock6
scull
scubapro
screws
screech
scotty1
score1
Scooter1
scipio
scarface1
scar
satoshi
sass
sasha2
sasha12
sanpedro
sangria
sandor
sandbox
samsung123
sams
salt55
saints1
saba
ryan1
rutland
rulezzz
rulesyou
rtynfdh
royston
roxbury
rowdy1
rotterdam
rosemarie
Rosebud
rolex1
rola
rodolfo
rockfish
robert3
rjpzdrf
Riverside
ripoff
ringring
rincewind
right1
riggs
rhjirf
rfpfym
retro
required
replica
replace
renton
redstone
redroses
redknapp
redfred
redeemed
redcloud
raygun
ravi
Rattolo58
Rangers1
randi
radost
qzwxecrv
qwertyuiop123
qwertyu8
qwerty666
qwerty10
qwe123rty
qw12qw
Qw123456
qsefth
qsawbbs
qRHMiS
qcmfd454
qazedctgb
qaswed
q111111
pyF8aH
putang
purzel
puertorico
ptybnxtvgbjy
PtBDHW
psycho1
pseudo
prono1
profesor
probert
priority
pppppppppp
potatoe
porpoise
popol
POOKIE
Pookie
pomona
pollo
pollit
POLICE
pokesmot
poet
Please1
plazma
playaz
plate
pitufo
pittsbur
pioneers
pimmel
pilar
piggys
pi3141
phone1
PHOENIX
philmont
phase1
pharoh
pfeiffer
petros
petro
permit
perky
pepperoni
pepepe
pennies
penalty
pegleg
peedee
pavell
paulina1
Patches
paste
pasta1
password23
password13
passio
pass69
parol999
parker12
paris123
pariah
papi
pablos
p4ssword
p4ss
overture
overdose
ou8124me
OU812
ostrov
oshkosh
osborn
origami
orange3
opie
onlyyou
oneday
omegaman
oldsmobi
olddog
ogre
oakridge
nurik
number7
number5
nowwowtg
novembe
nottingh
notime
norcal
nora
nopasswo
noone
noncapa0
nolimit5
noaccess
nitehawk
Nirvana
ninnin
nikanika
nfnfhby
nesterov
negril
nbViBt
naughtyboy
nascar20
nantes
nando
namibia
nagual
myopia
my3girls
my2kids
mutt
musique
musics
munchies
muhtar
Muffin
muffie
muerte
mtndew
mrbungle
mrbean
Moscow
mopars
moosie
Monster1
monkey22
money7
money01
mist
mimoza
milosc
milomilo
millers
milehigh
mikel
mike77
mighty1
midnight1
midnigh
Microsoft
miche
michael5
Merlin1
merle
merde
Mercury
medvedev
mcmahon
mckinney
maynard1
matt1234
matt1
MATrix
mastiff
masterch
masha123
mash
martini1
marlena
marked
mariajos
marce
maples
manyak
manpower
manic
managua
mamulya
majors
majesty
maitre
maitai
maine1
magi
maggiema
Madonna
madison2
maddog1
macsan26
mac123
m1911a1
m0rn3
lyndsay
lurch
luntik
lunker
lunita
ludovic
luckycat
lover2
lostlove
lopas123
logistic
litter
lilleke
lightsaber
lietuva
lhbjkjubz2957704
letmein9
letitia
Leonardo
lefthand
lecture
leapfrog
lbyfhf
lawrun
lavinia
laura123
latoya
larryb
lament
kzueirf
kroger
Kramer
KQiGB7
koshechka
komatsu
kolya
kola
kokanee
klop
kjkbnf
kitt
kishore
kingsx
king1234
kimiko
kimberl
killerbe
killabee
killa1
kiefer
keno
kenney
kendal
kelsey1
keifer
kbnthfnehf
kbcbxrf
kaycee
kavitha
kavita
katze
katt
karolina1
karma1
karamel
kannan
kamasutr
kalinka
kalel
kalani
kaffee
k9dls02a
Jupiter
junkjunk
junejune
juillet
juicey
juehtw
joy123
joojoo
jonny5
joker123
join
johnso
joesakic
jodie
jobsearc
jman
Jjjjj1
jimmyb
jimjam
jiminy
jesus12
jerusale
jeffre
jeep95
jasonm
janitor
james7
james69
james01
jame
jalal123
jagua
jada
jack01
iwantit
ivory
italy1
irvin
irondoor
invisible
inuyash
integer
inspire
inspecto
innow
inkognito
initial
inhouse
ingeborg
informat
inessa
imhotep
ilovelife
Iiiii1
ignatz
ichigo
iamhappy
i62GBQ
hyper1
hutchins
hundred
howling
Houston
hornydog
horne
hopehope
hooch1
hondo1
homegrow
homedepo
holy
holler
hogs
hoagie
hiphop1
himmel
hideaway
herpderp
hemi
heman
hello99
hedimaptfcor
heaven1
headcase
hazel1
hayastan
hass
harlow
hardman
happyone
happy12
hapkido
hamsters
halo123
hackman
habs
guzman
gunn
gulmira
gtivr6
gsxr
grunts
grouper
grizzly1
gripper
greggy
greener
greendog
green99
greats
granted
grandad
grades
gotti
gordie
golfers
golf11
gogiants
godzila
godisgoo
goddess1
gobuffs
gobbler
global1
glide
gjvbljh
ginger11
ghhh47hj764
Gggggg1
Ggggg1
gfyfcjybr
getpaid
gethigh
gestapo
gerry1
geniusnet
genie
General
gena
geelong
geegee
GbHcF2
gaurav
gauntlet
garand
gaines
g00gle
fudge1
fuckyou69
fucktheworld
Fuckme
Fucker1
friskie
friedman
frida
frfltvbz
freya
freestuff
freemail
freddy12
freddd
frank2
fractal
forster
footer
foggy
flyer1
flotsam
flawless
fktyjxrf
firetruck
firestarter
fire911
finch
fifth
fetch
fellini
feelme
fastfood
farkle
fantomen
fanfan
Family
fallout2
FALCON
fake
fabiana
extreme1
EXPLORER
executiv
excellent
evermore
euskadi
euro
etower
esposito
erbol
ePWR49
enter2
emiliano
emanuela
email
elizabeth1
elfstone
el546218
eden
ecstacy
echoecho
eatcum
eagle5
eagle123
dvorak
dusty197
durant
duran
Dunce1
dumbass1
duke11
dudelove
ducky1
dually
drunk1
dropzone
drivers
dreyfus
drexler
drake1
dragula
dragon5
dragon0
dragnet
dragan
draft
dover1
dora
domin
Dolphin1
dollie
dogsdogs
dogday
docker
dnstuff
dlanod
djkrjlfd
djghjc
djembe
dirtyd
dinkle
dima2000
dima12345
diggers
dfkmrbhbz
denisov
denis1
demand
deltaone
delta4
delta2
delrio
delicious
dekker
deadwood
de7MDF
Ddddddd1
davion
davidlee
DAVID
daveyboy
davex
dastan
daryl
danny2
DANIELLE
dali
daimler
daddie
D9uNgL
D9ebk7
cyberman
cvbncvbn
cuntcunt
cubby
crippler
cricke
creosote
crasher
crafts
crab
courtney1
counting
cougar1
cossie
cosmopolitan
corpsman
corbett
copy
cookie59
Cookie
convict
convert
conrail
conehead
COMPUTER
collar
coleslaw
codeman
cockring
clubpenguin
clarice
civics
cinzia
chutney
chrissie
chris69
chris11
chicubs
chica
chessmaster
cheri
cheerio
chazz
chaton
charmin
charlieb
charlie9
charlie4
chaka
cfrehf
cfdtkbq
celtic88
celestin
cegthgfhjkm
cecelia
cbcmrb
caveman1
catsdogs
cat222
castello
casper2
carte
Carolina
Carmen
carla10
care
cardigan
caramelo
cannes
candybar
camelia
camcam
calvi
callan
byajhvfnbrf
bvcxz
buttface
burnside
Buffalo
bucky1
brush
bruckner
bruce2
Bruce
browns1
Broncos
brittan
brendon
brehznev
bree
branson
brahms
bowhunte
bowers
boutit
boston12
bootcamp
bmw520
bmw323
blueduck
blueballs
blitz1
blanc
blackmen
bittle
Biteme1
bingo123
bilder
biking
bigtitts
bigten
bigpig
bigman2
BIGMAN
bigfun
Bigdog1
bigdic
bier
bhbyf
beulah
berezuckiy
berber
berbatov
benhur
beefy
Beavis
beauty1
beatri
bcnjhbz
bayadera
baum
batman01
batavia
bassman1
bassingw
barty
barrys
bandaid
bancroft
banana12
bamba
baltic
ballball
bakabaka
bailey12
backpack
backhoe
babble
b1afra
azertyu
axolotl
awatar
avilla
atkins
atilla
atheist
asterix1
aster
asdf1
ArwPLS4U
artman
art123
arroyo
arriva
arnhem
Arizona
ariel1
arcturus
archibald
aprils
april17
applesauce
apache1
antiques
Anthony1
anthea
annelies
aniston
angelo4ek
Angelina
angel777
angel22
angel01
amsterdam1
amina
AMERICA
amekpass
Amanda1
alvarado
alternative
already
alphonse
alona
alizee
aliyah
alisa1
Alfred
alex2112
alessandra
Aleksandr
albacore
ahfywbz
aguilar
aggie1
aerial
Adgjmptw
addams
accident
Access1
acces
academic
abercrom
abcdefghij
abcdef123
abc456
abarth
aabbccdd
a123
99941
998899
975310
97531
911911911
8letters
87654
8318131
7xM5RQ
7seven
7f4df451
7894561
778811
7666
7447
72D5tn
711711
666000
6591
6275
556655
555551
5552555
5433
54321q
5369
5366
526452
51842543
4893
4815162342a
481516234
481516
4578
4566
4500455
4444444444
4416
427cobra
42069
4118
369147
3666
34533453
33ds5x
332332
3313
3133
311289
311277
31121975
31121973
310792
31071974
31071971
310583
310574
31051971
310391
310384
31031969
310192
310177
31011997
31011972
31011967
301289
301279
30121994
301194
301189
301178
300985
300984
300980
300786
300781
30071975
300683
30061972
300595
300481
30041997
30041996
300393
300381
30031998
30031978
2wsx1qaz
2kasH6Zq
291280
29111975
29111971
291088
29101974
290976
29091998
29091973
290879
2908
290686
29061997
290582
29041969
29041968
290284
29021972
290189
290183
29011973
281291
281285
281280
28111961
280974
28091974
28091972
280891
280887
280883
2808
280792
280787
28071969
280679
280677
28061977
28061972
280591
280583
280577
280485
28041974
280281
280186
28011997
28011971
2747
272829
271294
271291
27121970
27101971
270996
27091976
27091975
270881
27081973
27071967
270696
27061972
270594
270590
27051970
27051961
27051960
270491
27041973
27041972
27041965
270392
270279
27021997
27021970
27021967
270185
27011970
27011967
2612
261193
261177
26111997
26111972
26091975
260884
260781
26071969
2607
260692
260670
26061972
260591
26051996
26051968
260485
26041974
26031975
260284
26021971
26021970
260193
260186
26011996
26011966
2582
251279
251096
251095
251093
251079
25101972
25091971
25081970
25081962
250782
25071997
25071977
25071972
250682
25061996
25061971
250580
250576
250491
25041975
25031968
250284
250192
250175
25011996
2423
24121996
24121974
241177
24111973
24101996
240987
240894
240893
240892
240873
24081971
240785
240775
24071996
24061967
24051973
240493
24041973
240381
240379
240378
240293
24021995
24021973
24021972
24011997
24011972
24011968
234523
2327
231295
231283
231279
231231
23121996
23101996
23101972
230983
23091971
23091969
230876
23081993
230772
2307
230677
230392
230379
23031971
230193
230183
23011969
2300
2262
2245
221992
221290
22121974
22121962
221187
221096
220994
220981
22091976
220877
220792
220779
220778
220776
22061971
220582
220580
220493
220381
220376
22031975
220179
21crack
215487
2142
2131
211290
21121998
211200
211178
211093
211091
21101972
210795
210785
210784
210780
21071996
210674
21051974
210494
210396
21031996
21031976
21031974
21031973
21031970
210293
210281
21021998
21021973
2022
201290
201280
201279
20121972
20111971
201092
201076
200793
200768
20071971
20071968
200692
2004rj
20042000
200375
20031969
200281
200272
20021975
20011971
20011969
1Zzzzz
1Taylor
1qazwsx
1Johnny
1jesus
1James
1Iiiii
1Hunter
1grand
1Bigdog
1Bear
1Andrew
1Aaaaaaa
1999ar
198484
197373
197272
1916
191279
191184
19111997
19101971
19091973
190885
19081997
19081970
190690
190583
190581
19051972
19051905
190485
19021970
1861
1822
181275
18121968
181209
181189
181084
181083
181082
181079
180984
180981
18091969
18081969
180780
18071995
180592
180582
180579
180560
18051973
180492
180487
180472
18041997
18041971
18041966
180392
180389
18031966
180280
18021971
18021966
1775
17121970
171193
17111972
17111967
171079
17101977
17101973
17101970
170990
170987
170895
170886
170883
170780
170779
170690
170681
170672
17061975
17061974
170577
170493
170477
170472
170380
17031996
17031976
170293
170292
170286
170285
17021966
170194
16121995
16121974
161193
161181
161177
16111972
16101996
160990
160982
160978
16091973
160874
160787
16071970
16061973
16061966
160580
160478
16041970
160390
16031972
16021996
16021974
160192
16011998
16011975
16011970
15975346
159123
156156
152152
151276
15121972
15121971
151178
151176
15111977
15101970
150979
150976
150895
150882
150879
150777
150667
15061971
150594
150581
15051972
150493
15041967
15031997
150279
15021968
150175
15011996
14938685
14781478
1471
1458
144000
141291
14121995
14101974
14101968
140993
14091975
14091969
14091964
140894
140888
140880
14081998
14081972
14061971
14061963
140581
140576
140573
14051997
140493
14041971
140380
14031968
14021965
133159
1327
1313666
13121995
131078
13101996
13101971
130983
13091995
130878
130870
130777
13071975
13071969
130677
130575
13051973
13051972
13051970
130491
130482
13041973
13041964
130382
130381
13031996
13031965
130290
13021976
12901290
1257
125478
1244
12435687
123QWEasd
123777
123645
12356
1234QWER
1234asd
12345x
12345n
123456789zxc
1234567890w
1234567890qwe
123456780
123455432
123452000
12332145
123159
123121
121980
121295
12121971
12121966
12111999
1211123a
12102000
120982
120892
120871
12081965
120770
12072000
120582
12051963
12051962
12051205
120495
120481
120471
12041969
12031969
120279
12021966
12021202
120181
120180
120178
120175
119911
1198
1180
111678
111287
111265
111222333a
11121971
111175
11101969
110992
110976
11091971
110679
110579
11052000
110485
110478
110389
110379
11031976
110276
110189
10inch
1089
1084
1068
1064
1062
1055
10112000
10111996
10111972
10111970
10111011
101096
101074
101070
10101973
100992
10091997
100885
100875
10081970
10071969
10061975
100596
100589
100575
10031962
10021970
10011963
10011962
0range
0p9o8i7u
0930
0923
0917
091289
091287
09121994
09121978
09111975
091091
091087
090974
090881
09071977
0907
090681
090588
090584
090575
09051974
09051969
090490
090384
09031996
09021996
09021974
09011974
09011973
081283
08121995
08121971
081177
08111975
08111973
081080
08101973
08101970
08091975
08071997
08071976
08071968
08061970
080581
080571
080287
08021979
080185
08011975
0776
0719
071286
071285
071281
07121995
07121973
071185
071179
071083
070982
070980
07091999
07091975
07091971
0709
070793
070789
07071967
070687
070683
0706
070580
070489
070389
070288
070286
070285
07011972
0701
06121973
061191
061187
061180
06111973
061083
061081
06101974
060989
060985
060979
06091996
060890
060887
060877
06081994
06081974
060795
06071970
060696
060683
060676
060644
06061998
06060
060581
06051973
060492
06041994
06041973
060384
06031996
06021973
06021968
060186
060184
0531
051291
051278
05121995
051182
051178
051077
050979
05091975
050877
050789
050685
050676
05061972
050595
050572
050490
050483
05031975
05031971
050297
05021999
05021995
05021972
050187
05011998
0501
0426
0421
0418
041283
04121997
041190
041185
041183
04111976
041086
040975
04091973
04081972
04081970
0408
040788
040781
04071971
04071970
040690
04061970
04051970
0405
040479
040478
040477
04041998
04041997
040391
04021969
040171
0327
03121971
031188
03111995
031088
031082
030983
030977
030885
030879
03081997
030788
030781
030780
030779
03071998
03061997
03061972
030594
030581
030579
03041971
03031966
030290
030286
03021997
03011975
03011969
0227
0222
0221
0219
0216
021279
021278
02121972
02121971
021186
021090
020984
020982
020894
020880
02071995
020478
02041969
020385
020382
020294
020281
02021964
011283
011282
011194
011182
01112000
01111996
01111962
0111
011090
01101959
010895
01081967
010685
010678
01061967
010588
010582
01051997
01051964
010494
01041996
01041966
010387
010377
01031973
010295
010281
01012003
01012002
01011953
01011911
010110
007jr
zzzzz1
zzr1100
zxGdqn
ZPxVwY
zorba
zombie1
zmxncbv
ZIADMA
zaq11qaz
zaebali
zackary
z1z2z3
z1234567
yyyyyy1
yuo67
yJa3vo
yippee
yhWnQc
yfcnzyfcnz
yfcnz123
yanshi1982
YANKEES
yankeemp
yakman
Y9Enkj
xtvgbjy
xthysq
xenocide
Wvj5Np
wsxwsx
wow123
wooddoor
wong
wolfram
winter11
winter01
Winner1
willia1
wiley
wildside
wild1
whittier
whip
werthvfy
werthrf
welcome8
wedgie
websters
weather1
watchdog
warrior2
warchild
war3demo
vovochka
vovavova
voodoo2
volgograd
vlad1998
vlad1995
vixens
vitae
virgins
Virgini
viktoriy
viktorija
victim
vgfun4
VG08K714
vettes
vero
vaz2106
vanquish
valjean
valheru
valeriy
utah
usmcusmc
user1
urban
unlimite
undergro
ultra1
uiegu451
twisted1
twain
tUSymo
turtoise
turkey1
tuktuk
TrustNo1
Tri5A3
travolta
travi
trapdoor
trademan
tracker1
Toyota
tower1
tort02
tornike
tornado1
topgun1
toots
tony123
tonedup
Tommy1
tommi
timmer
timber1
tiger99
tifosi
thunder7
threesome
threat
thief
theron
thered
THEMAN
thedevil
thankgod
texmex
Test1
tempGod
tellme
tbones
tbilisi
taz123
tayson
tayler
tauchen
tattoos
tatooine
tate
tamia1
taliesin
taker
taka
tacos
sylvia1
sweethear
swampfox
sveta123
suzanna
surreal
surfboar
supertra
superman2
superbad
sunnysid
sunnyboy
summer2
sumatra
suckmeoff
succubus
sturgeon
stuntman
studley
strumpf
strippers
strike1
strider1
strauss
stratton
strand
stores
stjames
Stephen
steelman
stavros
stasya
STARWARS
stargazer
stardog
stanle
standart
Sssssss1
squadron
springfield
spring99
spray
spotter
splooge
splat
Spider
sperry
spelling
Speedy
speeder
spector
spatula
spankey
spacebar
sophie12
sony1234
sonnen
sonia1
sondra
sock
sociald
soccer99
soccer20
soccer16
Soccer
socball
sobeit
snooper
snoop1
snook
sneak
snakey
snaker
SMOKE
smk7366
slowpoke
slippers
slage33
skimmer
sinead
silvestr
silverst
silver7
silky1
silencer
sidorova
shortie
shore
shitball
shirt
shilpa
shearer9
shayshay
SHANNON
shanice
shammy
shame
shaheen
seymore
sexy11
sexxes
sexosexo
sevastopol
sessions
serval
Sergey
septembr
seiko
seasons
seaking
SCOOTER
scholar
schnecke
schmoe
scared
sc0tland
sangeeta
sandokan
SAMUEL
samual
sample
sally123
sales1
salama
sachem
sabre1
s4114d
ryder
rustys
rude
rubens
rrrrrrrrrr
rowland
rounders
rosebuds
rosari
room112
romeos
rogues
rogue2
roger123
rocky6
rocky3
rocko
rock1
robrob
roadstar
rjpthju
rivaldo
rimjob
rileydog
rihanna
rider1
richrich
richer
rfj422
rfcgth
renoir
rennie
renard
religion
reliance
reggie1
reese1
redsky
redmoon
redfire
reddy
red1
red
reba
realty
readme
razors
razor1
rawiswar
raven123
ratrace
rangers9
ranger11
rancher
ramram
rajeev
rahrah
radiance
racecars
qzwxec
qwertyu1
qwerty88
qwerty111
qwerta
quicksil
quagmire
qazx
q1w2e3r4t5y6u7i8
putas
putaria
pussyy
pussylick
pusser
puckpuck
psylocke
providen
prostock
prometheus
principa
primax
prettyboy
prentice
pounce
pot420
portsmou
Porsche1
porn1
popov
popimp
poopers
pontoon
pololo
poll
PNP0C08
plumber1
plucky
playa1
planters
planets
pizza123
pitbul
PIRRELLO
pipipi
pink123
pingzing
pimps
PIMPIN
pimpi
piligrim
pikachu1
pigtails
piehonkii
phish420
philly1
pfhfpf
peternor
perrier
performa
peppy
pepper123
pepita
pentium1
Pegasus
pearce
peapod
pdtpljxrf
pavlenko
pavel1
paulaner
paul1234
pattern
patrick8
pastel
password00
pass2
pasha123
pascha
pasca
partytim
parachut
pantry
Panties
panther2
ozzyozzy
owens
oscardog
orbita
Orange1
opopop11
openwide
oooooooooo
onlyOne4
omgomg
ololo
Oliver1
OLIVER
olegnaruto
ole4ka
oldspice
oldschoo
OlCRackMaster
octane
obsolete
oakland1
nutty
nurgle
numberon
nuke
nuJBhc
nremtp
novembre
nougat
norcross
nononono
nokia5228
noise
nofxnofx
noble
nnssnn
nivram
nikolaj
nikki2
NICHOLAS
newzealand
newman1
newhaven
neverland
neverdie
nevaeh
netzwerk
netvideo
netgear
neruda
neenee
necromancer
nazira
navyblue
navidad
natedawg
natanata
Natalie
nastja
nascar2
narayan
nabokov
myword
mustang4
mummy1
multi
mulch
muirhead
mrskin
mossimo
moremoney
moose123
moonunit
monorail
monolit
monkey5
monkey3
monkey21
monkey01
MONICA
moneymak
money4me
monamour
monaliza
momma
mojoman
mojo69
modified
modesto
mizredhe
mission1
missed
mirjam
mircea
minus
minou
minimini
minette
Miller
milkshak
mikola
mike2
michael0
micah
metro2033
mesa
MERLIN
merc
ment
melodie
megat
meditate
media1
mechanical
md2020
mcgregor
mcgrath
Maxwell
matthieu
matthew9
masterof
mastercard
master3
masonry
martyna
martin7
martesana
marlbor
markova
Mark
marit
mario123
marilyn1
marija
maricela
margo1
marge
manics
mangas
mana
malkav
malboro
malawi
mako
maintain
magnat
magna
maggy
maduro
madri
madera
madeleine
mackdadd
lyndsey
luvpussy
luisito
lsdlsd12
LOVERS
lovelov
loveislife
loveable
love33
love2000
Love
lost4815162342
longwood
longlife
longball
lombardi
logos
loading
lkjlkj
lipinski
lines
lilia
lildevil
Liberty
lennie
lekbyxxx
lefty1
Lawrence
lawnboy
lastone
laputaxx
lalo
lakers8
ladyffesta
lacy
Lacrosse
ktyxbr
ktyecbr
ktutylf
kstate
krazy
kovalev
kotopes
kondor
knuckle
knobby
knob
kjiflrf
kitsune
kiran
kinetic
kimber45
kimba
kim123
killians
killer66
kikker
KicksAss
kenner
kattie
katerinka
kaspar
kashif
karthik
karsten
karina1
karan
kappas
kapitan
kanker
kalinina
junjun
julianne
jujube
juice1
juggernaut
josie1
joseph12
jorgen
joplin
joni
Jones1
jona
jolanda
johnson2
johanna1
jimmyc
jetsjets
Jester
jessica7
jeopardy
jennyb
jenny123
jenner
jeffie
jcnhjd
jbaby
jasont
jaso
jarod
jaredleto
jardin
janette
jameson1
james99
james5
jalisco
jake11
jaimatadi
jahjah
ivanna
isobel
islanders
iseeyou
irland
iridium
ipanema
intel1
INSTALLDEVIC
ilovepus
Iiiiii1
idiota
icecrea
ibmibm
hysteria
hunter11
htlbcrf
House1
hotwheels
horny123
hopkins1
honeybea
hondaciv
homeland
hollyb
hogger
hodges
Hockey
Hobbes
hightime
hide
hfccdtn
heskey
herschel
herkules
henrique
hello1234
Hello
hellhole
hej123
hebrew
hbhlair
haywood
hayduke
hateyou
Hastings
haslo1
hashish
harley11
haring
hard4u
happy7
handbook
hamme
hallow
hajime
hacksaw
hacienda
H2SLCA
guppy
gunship
GUITAR
gues
gSEwfmCK
grosse
griffy
gridlock
green22
greaser
granger
grandmaster
governor
gorilla1
googgoog
goodwood
goodbeer
gondor
golfvr6
golfin
gojets
going
goduke
gocards
goatman
go4it
gnatsum
Gloria
glori
glavine
girl78
ginger2
gilly
ghjhjr
ghjcnjrdfibyj
ghjcnb
ghbdtngjrf
gfhjkm2
gfhjkm007
gfhfyjz
geyser
getdown
gertrud
geronto
germania
georgiy
george01
geneve
generator
geeman
gearbox
gaydar
Gateway
gangste
Gambit
fyabcf
futur
fury
fuck1234
fruitcak
froglegs
frnhbcf
Friend
freedoms
frederi
fred99
fred01
freakshow
freakout
fragment
foxglove
fourier
forty2
fornow
foley
flutter
flood
flipyou
flemming
flash123
flameboy
flame1
flagship
fkg7h4f3v6
fishboy
fish1234
fish1
firewood
firehous
Fire1
finest
fidel
ficktjuv
fghj
fgfgfg
Fffff1
fetish01
ferrer
ferreira
Fender
fende
fencing
fdfnfh
fatdaddy
fatbob
fasted
farted
farout
fanta
FAMILY
falcons1
falcon2
facile
fabi
extrem
Excalibu
exbntkm
examiner
ewing
evgeny
eugeni
ethel
ester
espace
ertert
erlan
erinerin
enriqu
Enigma
energie
empty
emerica
elocin
elloco
Elizabeth
eliston
elementa
electronic
Eeeeeee1
Eeeeee1
edvard
edcba
eastwest
E5PFtu
dzakuni
duluth
dukester
ducks1
drill
dressage
dreads
dracon
doria
Dominic
domdom
doherty
dohcvtec
doglover
dodgeviper
Dodgers1
dodger1
djkrjdf
dirtball
dionysus
dinmamma
dimsum
dill
DigitalProdu
digita
dicksuck
dick12
diabolo
diablo66
dfcbktr
dexte
Destiny
dessert
desperados
denman85
demond
deleted
delbert
deftone
deckard
Debbie
ddddddddd
Dddddd1
dcowboys
daytona1
davidruiz
David1
dauphin
datadata
darknight
dario
danville
danube
danny123
danica
damascus
dalmatio
daking
dagny
curves
curious1
cure
cunt69
cuddles1
cucciolo
ctcnhf
Crystal1
crossfir
croft
crocus
crocker
cripple
crichton
crazyboy
crackhead
cQ2kPh
council
cortney
cortex
cornholio
cornflak
cornbread
construc
connor1
comicsans
comeback
comcom
combine
colonia
codename
cocteau
cocopuff
coca
coates
clumsy
clive
cleodog
classic1
clarks
Cjkysirj
civicex
ciscokid
cisco123
circles
chrisd
chris99
chris01
chomsky
choctaw
chihuahu
Chicken1
chew
chennai
cheney
chelseaf
chelios
cheburashka
chatty
chato
chaney
chach
cfytxrf
centauri
celti
ceejay
cccccc1
cavern
catsmeow
cathouse
caterham
cat
Cassie
cascades
carriage
carrera4
carmella
Carlos1
Carlos
carlie
cannondale
canard
cameleon
camaroz28
calli
calderon
calder
calamari
cajun1
caio
caesar1
cadaver
buzzy
buxton
BUTTER
buthead
buster2
bunny123
bump
buffy123
budwiser
Bubba1
BTnJey
britten
briley2
brides
briann
Brian
brazil1
brasi
brandon0
br5499
boy
bossboss
bosley
borneo
bootsman
bootay
boop
boobman
boobis
boobies1
boobboob
bondar
bolt
boloto
bobbyg
bobbin
bob666
bob12345
bob101
blunt420
blumen
blueice
bluecar
blue88
blucher
Blondie
blinds
blackpoo
blackmag
blackeye
black13
BLACK
BjHgFi
biteme12
bitchedup
bishop1
birthday5
birdland
bipolar
biohazar
binary
billings
bill123
biggirls
bigfella
bernard1
bently
belial
begin
beercan
beerbong
beep
Beavis1
bear69
beandip
beanbean
baseline
baseball2
bartender
barolo
banjo1
bangladesh
bangkok1
bangbus
bandung
BANDIT
bagpipe
bagheera
badboy69
bad123
backspace
baby2000
azsxdcf
azalia
aynrand
awacs
avondale
avensis
autechre
austen
atkinson
astrovan
ashlie
ashland
asdfghjkl1
asdasd1
artie
Arthur1
artemon
aretha
ardvark
arclight
apples12
apolon
apollon
antonella
antler
antique
anniedog
annette1
ankles
angels1
angel5
andrewjackie
andretti
anathema
anamari
anaheim
amylynn
amy123
amrita
amista
American
ambient
alphabeta
all4u
alina1
Alicia
alfabeta
alexsandr
alex777
alex77
alex1996
alevtina
alessandr
alemania
alegria
albcaz
ajhneyf
airbag
agbdlcid
affinity
adriana1
.adgjmptw
adena
adam123
acuari
activate
ackerman
acer123
ACCESS
acadia
abkbvjy
abcdef1
ab123456
aaron123
a654321
999998
9969
98769876
9632147
8UiazP
89172735872
88889999
88351132
86mets
86753099
8543852
8512
81726354
800800
7xswzaq
7oVTGiMC
77778888
7771
7721
7711
766rglqy
747bbb
7355608
71177117
6988
67676767
666425
654654654
6453
6000
5LYeDN
58585858
5544332211
554433
5482
545ettvy
5421
5377
5334
48484848
4599
4217
3xbobobo
3A5irT
379379
3791
375125
3733
36460341
360360
32503250
31413141
312312
31122000
310884
31081977
310793
310593
310580
310378
31031976
310195
310174
3035
30303
301292
30121995
301092
30101972
300890
30081995
30081973
30081961
300777
300684
30061968
300587
30051998
300386
30031971
300187
300178
30011968
2wj2k9oj
299792458
291294
291283
29121999
29121976
291192
291179
29111996
29111992
291090
291079
290995
290983
29091969
290884
290883
290882
29081974
29081973
290792
290784
29061996
29061975
290569
29051973
2905
290478
290476
290475
29041973
290382
290377
29031974
29031973
290178
29011975
281278
281181
281180
28111997
281090
281072
280991
280982
280976
28081972
28071973
28061975
280589
280580
28051962
280479
280477
28041996
28041976
28041972
28041965
28041962
280395
280383
280380
280378
28031971
28031970
28031960
28021998
27121973
27111974
27111972
271084
271083
27101972
270894
270887
270883
270878
27081970
270794
270791
270786
27061973
270591
270580
27051995
27051971
270494
27041971
270383
270380
27031972
270278
27011999
26121970
26111994
26111971
261093
26101971
260985
26091968
26091961
260885
260877
260875
26081997
26081976
26081974
26081972
26071970
26061970
260594
260593
260580
26051970
26051967
260487
26042000
26041969
260391
26031999
26031972
26031971
260286
260260
26021997
260194
260191
260184
260178
260176
26011999
26011971
26011970
258789
2575
2541
25121995
25121976
25121972
25121971
251180
251092
251091
25101971
2509mmh
250977
25091974
25081969
25071996
25071973
25061967
250593
250571
250494
250492
25041960
25031965
250282
250278
250179
2481632
241271
24121997
241191
24101970
240977
24091996
240891
240886
240885
24071997
240678
240587
240584
240574
240573
240390
24031971
24031970
240278
24021970
240195
240193
240186
2357
233391
233233
23322332
2314
231276
23101994
23101973
230977
23091996
230892
230884
230880
230861
23081972
230794
230793
230571
23051997
23031974
230294
230277
23021999
230196
2287
227722
2266
22332233
223311
223223
221278
22121998
22121973
22121970
221180
221100
220979
220978
220977
220974
220891
220888
220594
220577
22051974
22051969
220481
22041968
220382
22031973
22031971
220284
220280
220195
220194
220176
22011977
22011966
22011964
2158
2147
213qwe879
2129
21242124
2123
211293
21121959
211185
211182
211075
21101970
21101968
210884
21081969
21071970
210693
210678
210676
21061972
210574
21051970
21041995
21041969
210394
21031972
2102
210194
210177
21011972
2040
201292
201194
20111972
201077
200977
200976
20091971
20091969
200892
200891
200878
20081995
200781
200778
200693
20061971
200591
200585
200379
200275
1Thunder
1qazxsw23edcvfr4
1qazxcvb
1qasw2
1Patrick
1Lover
1Ccccc
1Blue
1Austin
1adam12
1Access
1a2b3c4
198400
198012
19511951
19491949
19421942
1926
191288
191281
19121976
19121968
191192
191181
19101996
190990
190984
19091997
190886
190688
190683
190682
19051997
190490
190484
190470
19041964
190382
19031994
190287
19021971
19011972
19011971
1865
1855
183461
1821
18191819
18181
181292
181291
181279
18121996
181185
18111974
181086
180991
18091971
180795
18071968
18071967
1807
180694
180679
180594
180580
18051969
18031973
180290
18021996
180195
18011971
18011969
1791
171188
171178
17111970
171080
170891
170878
170877
17081968
170774
17071972
1707
17061998
17051966
170474
170290
17021967
17021963
170184
1688
1661
161293
161161
16111979
161094
161080
16101971
16091971
160873
16081995
16081974
16081973
160782
160692
160681
160676
16061997
16061964
160588
16051961
160495
16041999
160392
16031970
16031966
160282
16021969
160184
160182
160181
16011972
1598
159753q
159753456852
1596357
1596
1590
151292
151283
15121996
151179
15111996
15101964
15091969
150884
15081968
150796
15071973
15071971
1507
150584
150574
150491
15031969
15031963
150291
150277
15021981
15011999
15011972
15011971
1477
14521452
1430
1415
141276
14122000
141195
141177
141176
14111971
14111970
141094
141092
141081
14101997
14101969
140977
14091970
140879
14081975
140793
140776
140772
14071999
14051996
14051971
140492
140478
140475
14041998
14041975
140395
140379
140377
140275
14021974
14011972
14011967
135711
134kzbip
1345
1342
1341
13324124
1316
1314520
131293
131280
13121969
13111997
13111972
131084
131080
131079
131072
130967
13091973
130883
130882
130871
13081972
130779
13052000
13051971
130492
130477
130469
130379
13021969
13021964
13021960
130180
130179
12qw34er56ty
1293
1267
124124
123wer
1238
1237
1236547
1234qwerasdf
12345l
1234567r
1234567b
12345678s
12345678qwe
123456789qq
123456782000
123456@
123423
1232123
123123456
123100
121983
121273
121190
12111996
12111974
121093
121091
121069
12101968
120995
120994
120991
120976
120969
120968
12091961
12071969
12071962
12061968
12061967
12061206
120575
12051996
12041968
12041963
12031970
12031203
120294
120292
120195
120193
1171
1165
1150
1141
11241124
112255
112212
11121963
111197
111122
1111111q
111091
111084
110995
11091998
11091972
110874
110864
11081996
11071997
110684
110675
110673
11061996
11061965
11051972
11041997
110399
110380
11031998
11031971
11031967
110293
110289
110279
11021997
110182
11011998
11011972
11011962
10z10z
1088
1077
1070
10291029
10271027
10181018
101279
101278
101266
10121957
101193
101173
101163
101095
10108
101071
10102000
101011
100994
100981
100894
100876
100874
100870
100776
10071997
10071970
100692
10061998
10061997
10061969
100472
100397
100393
100378
100371
10031969
100277
100269
100196
10011973
10011960
091290
091190
09111973
09111966
091101
091081
09101994
090999
090986
090985
09091995
09091971
090888
09071969
090690
090685
090683
09061967
090483
090480
09041970
09041966
090291
090281
09011975
0829
081293
081282
081277
081191
081178
08111996
08111972
08101996
08101975
080891
080877
080872
08081970
080788
08071974
08071970
080694
080685
080683
080589
08051973
080390
080378
08031967
080292
080291
080282
08021971
080172
08011978
0728
0714
071288
071280
07121971
07101996
070986
070966
070886
070880
070791
07070
070691
070681
07061993
07061974
070592
070585
07051967
070482
07041995
07041961
070390
070382
07031968
070282
07021970
070188
070184
07011997
07011973
061289
061188
061181
061174
06101996
0610
060991
060982
060978
060976
0609
06081973
06081969
0608
06071972
06061972
06061968
06060606
060584
060582
06051972
060493
06041971
0604
060383
060374
06031971
06031969
06021997
06021970
051286
051280
051279
051187
051185
051181
05111996
05111972
051082
051078
050995
050981
05091997
05091971
050890
050889
050794
050785
050784
050774
050696
050682
050679
050593
05050505
050491
050476
050397
050388
050385
050384
050383
05031960
050281
05021998
05021968
050190
050176
0422
0415
041286
041282
04121976
04121972
041173
04111971
04101972
04101967
040986
04091998
04091975
04091974
04081965
040691
040589
04051998
040495
040392
040387
040380
04031966
04021996
04021974
040191
040190
040183
0343
031280
031179
03111975
031089
03101995
03101972
030984
03091975
030892
03081996
030787
03071975
03071972
030692
030676
03061976
0306
030582
030574
030492
03031968
030287
03022010
03021998
030182
03011971
024680
0228
021291
021289
021185
02111975
02111974
02111972
021082
021079
021074
02101996
020989
020684
02061997
020588
02041966
02041959
020393
020380
02031966
020287
020273
02021967
02011958
0125
0122
011285
01121969
01121967
011177
01111974
010981
01091971
010884
010882
010870
01081997
010789
010779
01071995
01071965
010695
01061999
010583
01051966
01041965
010383
010382
010379
01031998
010283
007911
007
0055
0009
000777fffa
********
zxcvbn123
zxcvbn12
zxc12345
zx123456
zsxdcf
zoidberg
ZesyRmvu
zermatt
zerkalo
zasranec
zaqwsx123
zaq123wsx
zadrot
zachery
Yyyyy1
yummie
yQMBevGK
you
yensid
ybrbnrf
yard
xeon
wwe123
wutang36
woodlawn
wonders
wolfi
wolf12
wm00022
withlove
wisconsin
winte
winnipeg261
windsong
WILSON
willwill
WILLIE
wilfred
wilco
wiggin
wide
whywhy
whytesha
whoareyou
whitedog
whatthehell
whatnow
whatif
wellness
weezie
weedhead
wcKSDYpk
wavmanuk
watch1
WARRIOR
warpath
wargod
wallst
wallaby
wahoos
wagon
w00t
volvos40
volvo850
volcom1
vogel
vodolei
vjzctvmz
vita
vishenka
violette
vika2010
VICTORIA
victoire
vfrcbv123
verynice
veryhot
verdi
verbal
vekmnbr
vbhjckfdf
vanechka
vandamme
V2JMSz
utjuhfabz
univers
unicorns
ulster
ulises
ugly
ufyljy
Ue8Fpw
ucla
Tyler
tyghbn
twopac
twogirls
twisty
twinboys
twice2
turk
tunatuna
tuffy1
truls
trudy
troyboy
troutman
TROUBLE
trololo
trolley
trimmer
trillian
treehouse
trail
toyboy
torch
tootoo
toot
toogood
tomwaits
tome
tombstone
tombraider
TokenBad
togo
todays
TITANIC
tippmann
timoth
timewarp
tigris
tickles
THX1138
thunder3
thrice
Thompson
thissucks
theology
thema
thebull
theblues
thayer
thaman
tesoro
terrys
tequilla
tension
tenshi
tenor
telekom
teenteen
tawny
tarkan
tape
tanith
takeoff
takeit
taint
Syracuse
syMoW8
sword1
swetlana
sweeter
svarog
SUZUKI
suzette
suspende
support1
sunmoon
summer11
summer00
suisse
sucram
sucksuck
suarez
studboy
stucco
streetball
stone32
steve01
steffie
steeler1
steal
starss
star22
squirter
spuds
spudman
spoony
splodge
spk666
Spencer1
speaker1
speak
spaghetti
sonson
soccer21
snowdrop
snoopy12
SMOOTH
smolensk
smite
smells
smacker
slovakia
slicks
slayer69
skylin
skipp
skeets
sk2000
simplex
sigtau
sicilia
shylock
shuffle
shrike01
showgirl
showers
shortys
shoppin
shooby
shlomo
shinobu
shilo
shetland
Shelby
shelb
sheela
sharks1
shares
shami
sham
shack
sh4d0w3d
sexylove
sexsite
SEXSEX
seven1
Service01
sergey1
sepultur
septic
seifer
seeyou
seesaw
secret123
seanjohn
sD3Lpgdr
scouter
SCOTTY
schools
schmoo
schism
schiffer
schick
schalk
scarlet1
scarecrow
scammer
sawmill
sashas
sashaa
sarang
sarajane
santa1
sanjar
sanger
sanek94
sandrin
saluki
saliva
salinger
sailer
safina
sadiedog
sacrifice
s7fhs127
rvd420
russland
runway
royal1
roshan
Rosebud1
rose123
ronin
romuald
romeo123
Roland
roksana
rofl
rocky13
rockss
rocks1
rockhead
robyn1
Roberto
roar
rlzwp503
rjhjkmbien
rizzo
rights
rifleman
riesling
rickrick
richland
rhfdxtyrj
rfvbkkf
rfnz90
rfnmrf
rfhfynby
rezeda
revelation
remus
redso
redshoes
redsea
redcross
redapple
rectum
realgood
rawks
rawdog
raspberry
rasheed
rascal1
ranjan
rainy
rainbow2
rags
Rachel1
racheal
Rabbit1
qwerty3
Qwerty12345
qwert54321
qweasdqwe
qweasd12
qwaszx1
qvW6n2
quovadis
quattro6
quant4307
qqwweerr
Qqqqqqq1
qpful542
qazwsxe
qaz1wsx2
pyramide
putamadre
pussyfuck
pusspuss
puppie
puntang
pugsly
pueblo
provence
protools
propane
pronger
promo
proline
producti
prodigy1
prince12
pretty1
pozitiv
pourquoi
porno123
poppy123
poorboy
pooka
ponpon
polymer
pokerface
plump
plug
PLEASE
playhard
Player1
plankton
PJFLkorK
pjcgujrat
pirelli
pinpin
pinga
pimpin1
pilatus
pierrot
pierr
pi31415
phunky
phisig
phikap
petrovna
petr
peter12
pescado
pepsico
pepsi2
pentium3
pentium2
penmouse
pelota
peewee1
pebbles1
peanutbutter
pattie
patric1
passward
parool
parkside
parents
paparoach
panthe
Pantera
panic1
paiste
pagoda
padilla
paddy1
packet
pacifico
p00p00
ozone
oxymoron
overlook
outdoor
otello
oswego
oskar
orville
orions
orange2
optimum
opium
opelastra
ontime
ontheroc
oneman
olesia
oldsmobile
oktober7
ohwell
offset
offense
ofelia
octopuss
oceane
nyquist
nutshell
nozzle
novanova
north1
nooner
noneya
nokia3230
noidea
noclue
nirmala
niner
nilrem
nikeair
nick1234
Nfnmzyf
nezabudka
newjerse
nerd
nefertiti
neener
needsex
nederland
navarre
natura
nations
natasa
natalia1
Natali
nasser
namron
nadroj
nadezda
mytruck
mylove1
mybutt
myballs
my2girls
murmansk
murder1
murakami
muffler
mudman
mst3000
moxie
mouse123
Mountain
mount
motorol
motorhead
motherfuck
moreland
moogie
monkies
monday12
moinmoin
mobster
mobil1
mitsubis
mistydog
misawa
misa
miro
minivan
miners
minchia
mimimimi
miked
mike18
mika00
mickey12
michelob
michael4
micasa
mhorgan
metropolis
METALLIC
mermaids
merlin12
memphis1
membrane
melton
melmel
melmac
Melanie
melange
meanone
****me
mcintosh
mcgee
mcfarland
mcfadden
mccoy
mayfly
mayberry
maxxx
mausi
matthew8
matrix12
mathews
mathew1
mateus
masterchief
master10
martina1
marsbar
mariusz
marina123
mariela
MARCUS
MANUTD
manolito
mano
manners
manley
mangust6403
mandy123
mander
malvern
maks
make
majortom
majinbuu
maiden1
maggie12
madhuri
madcap
machine1
machin
m69fg1w
lysander
lvjdp383
ludlow
lucylu
Lucky
lthtdyz
lsIA9Dnb9y
lovelovelove
loveher
loshara
loreal
london99
locksmit
llcoolj
lizards
LIVERPOO
littlebit
lisa01
liljon
lightbul
lifeson
lifeline
licked
lfdbl11
lena2010
len2ski1
leighton
leetch
lee123
ledzeppe
leave
larrywn
larger
lampoon
lajolla
lagrange
lagarto
L8g3bKdE
kwiatek
kumar1
kukareku
ktr1996
krokus
kristel
krause
koks888
klipsch
klausi
kiska
kirstin
kingfisher
king69
king12
killer69
kill666
kikikiki
kidman
kibble
kiara
keyhole
kellym
kellyann
kelly69
keekee
kazakova
kazakov
kaylie
kayley
katelynn
karoline
karol
kappasig
Juventus
juve
justfun
junior2
june17
julie456
julia123
juicy1
judson
judoka
juancho
jsmith
joshua01
joshie
joseph10
Joseph1
jordan22
jordan01
jor23dan
johnny99
johnathan
john31
jmZAcF
jjjkkk
jinx
jimmyboy
jimm
jhgfdsa
jewelry
jetta1
jetbalance
JESUS
jessica8
jericho1
JEnmT3
jeffy
Jeffrey
jeanpaul
jayman1
jasonx
jasonr
JASON
jansson
james12
jamaal
jam123
jacob123
jackyl
jackdaniels
jacinta
izzy
ivan123
itsmine
isgood
IRONMAN
ironbird
irochka
intimate
innuendo
inline
ingodwetrust
Infinity
inferno1
incubus1
incredible
iloveu1
iloveass
ikoiko
ikke
iFgHjB
iDtEuL
ichiban
icewind
i81u812
HypnoDanny
hxp4life
hullcity
huhu
hugedick
hotmale
hotdog1
hookah
honeybear
homeworld
homes
hologram
holly123
holloway
holland1
holida
hol
hockey10
hiroko
hipster
hip-hop
hipho
hingis
hines
hfcgbplzq
hfccbz
heslo
herve
hepcat
henrys
hellspaw
helloween
hearse
headers
hea666
hawkman
hates
hasbro
Harry
harpo
harp
harleyd
hardbody
Happy
hanshans
hannah01
hangover
hangout
handjob
hairy1
hades
habari
habanero
gungun
guitar12
grunt1
growth
grouse
grimsby
gotika
gorodok
gorams
goosey
gooners
goodrich
golfer12
golfe
golfcart
golf99
goldorak
gokart
gohabsgo
godslove
godloves
gobruins
goatgoat
gnarly
glock23
giusepp
gisele
ginny
gimp
gilman
gigigi
gift
GIANTS
giant1
ghostly
ghjrehfnehf
ghfplybr
gfxqx686
gfhjk
gfdsa
getrich
gerda
generic1
GEMINI
geek01d
gaygay
gatekeep
gamer1
galaxy1
gagher
Fylhtq
fyfyfc
furry
FUNTIME
funkster
fUhRFzGc
fuckyou!
fucknut
fuchs
frolic
frequenc
freeport
freek
freehand
fredrik
fredo
fred69
fred11
FRED
francy
Francis
frames
foxx
fosgate
forgotit
forgive
FOREVER
forest1
focused
flute
fluke
Fluffy
florida2
flor
floflo
flimflam
flick
fleetwoo
fk8bhydb
fivefive
Fisher
FISH
firstone
firewire
firecat
Fireball
finbar
fihDFv
fighter1
fern
Fender1
fence
feldman
fedora
fdsafdsa
fdfdfd
fcbarcelona
fathe
fatcat1
farris
FAR7766
fallout3
fafafa
f00b4r
evol
evgeni
everyone
eumesmo
escorpion
ertyu
erkina
eric1234
erevan
equity
epoch
episode
enzyme
English
England
ender1
emilee
elviss
elton
elsinore
elle
Elizabet
elektrik
elder
elbows
eintrach
egypt
egon
Eeeee1
edoardo
eatit
earwig
ea53g5
DwML9f
duplicate
duncan1
duke01
duffel
duende
drunken
drummond
druids
drlove
drama
dragon00
dovetail
doppler
dooker
dontask
donegal
domina
domenic
dolemit1
dole
dogstyle
dogbreath
doedel
dobbin
djgabbab
disease
dinodino
dimwit
dimon
dima1993
dima1234
digweed
dignity7
dickme
diabolic
Diablo1
diabetes
DGa9LA
devotion
devilboy
deviant
deposit
demi
delta9
delta123
delia
deion21
defeat
deepdive
deadlock
deadbeat
ddddd1
dbacks
daycare
dawndawn
davina
davidp
davidk
davidh
davidg
david01
Dave
danial
damngood
damned69
dakota12
dakota01
dairy
daftpunk
daddyy
daboys
d78unhxq
d2000lb
cxfcnm
CUxLDV
curry
cujo31
cubswin1
crushme
crisco
crickett
crickets
crest
crespo
creed1
crayfish
cQnWhy
cowpie
cowboys2
course
COUGAR
couch
Corvett1
cordero
cooool
coondog
confiden
concordi
composer
comander
collants
codfish
coco123
cock69
clough
clooney
clone
clicker
clemence
civil
chucks
chucker
Christian
christer
chrisk
chiva
chipster
chingy
chilling
Children
childre
chiken
chev
CHERRY
chelsea6
cheetos
checkout
chase123
charvel
charlee
channing
chameleo
challenger
chakra
chablis
cfvlehfr
celtic67
cellar
celebs
Ccccc1
cavscout
catdog1
casper99
casper12
cash12
casey22
casandra
carton
carlton1
carlos12
carley
captiva
capella
cape
cantik
cand
campeon
camillo
Camaro
callas
caeser
cableman
c43qpul5RZ
busch
burnburn
buns
bunko18
bunches
bunch
builders
buddylee
buddy7
Buddy1
BUDDY
buccanee
bubby1
Bubba
bruce10
bronco2
brittany1
brillig
bridget1
briant
brewski
brenner
braves10
Braves1
brakes
bradman
boy123
bottoms
borland
borisov
bootyman
boopie
bongo1
bombo
bodyhamm
bobbyboy
bobbyb
bobby2
bmw535
bmw330ci
bluejean
bluefox
blue52
BLUE
Blue
bloomer
blood123
blocker
blinker
blingbli
blind1
blessme
blesse
blazer1
blarney
blackbur
bitchedu
biskit
birmingham
biomed
bintang
bimota
billions
BILL
bighorn
bigdaddy1
bigdadd
bigboy12
bigair
biffer
bianc
benfic
befree
BEER
bebit
beaver69
BEAVER
beatnik
bearman
Bear1
beam
bazzzz
bayshore
bavarian
batman123
batata
basenji
barons
barnyard
barbwire
baobab
banyan
bandito
bambush
ballers
bald
baird
bahrain
baerchen
badbo
bacon1
backside
baby1
babu
babes1
babe69
az123456
aw96b6
austintx
auror
august2
august16
auditor
auckland2010
atari
asturias
assassass
asparagus
asleep
asenna
asdf12345
arturik
armagedo
aristotle
arie
area
antone
annies
annick
anneke
anjana
anima
angles
angeliqu
angela12
angel9
andrzej
Andrea1
anchorag
amega
amaterasu
altitude
alphas
allo
alladin
all4u2c
all4u2
alianza
ali123
alexand
alex21
alex1990
alcapone
ajay
aisha
airsoft
agent99
afdjhbn
aezakmi1
Adonis
adolph
adastra
acuransx
ackack
ace1210
abuse
abramova
able
aaa
a9387670a
a7777777
a19l1980
a12345a
A1234567
999888777
9981
990099
951753852
9379992a
89211375759
889900
88002000600
852369
842105
83y6pV
7pVN4t
78907890
7879
786786786
777win
7677
7500
741852kk
7412
7117
711111
6911
669E53E1
6667
66669999
66221
6458zn7a
6319
625vrobg
5QNZjx
5782790
5775
557799
5533
5490
5396
5355
5325
525525
5253
4freedom
4cranker
48624862
4828
474jdvff
4734
4569
4560
4508
444555666
442244
4412
4408
4321rewq
4310
4201
4111
4002
3TmnEJ
3891576
3739
36987412
369369369
3693
35353535
3410
332233
3322
32165
32103210
3200
31337
311292
31121995
31121971
31101968
310891
310876
310775
31071994
31071969
310595
310587
310577
31051974
310194
310179
302731
30121977
301180
30111996
301089
300987
30091997
300882
300881
300872
30081972
300783
300779
30071971
300695
300677
300670
30061997
300592
300591
300578
300494
30041999
30041971
30041970
300378
300173
30011969
30003000
2bornot2
2b4dNvSX
291292
29121972
29121964
29111999
29111970
291082
291077
29101972
290880
290781
29071996
29071971
290694
29061998
290574
29051998
290479
290477
29041962
29021996
290192
290190
29011971
2829
281292
28121970
281175
28111970
281077
28101998
28101973
280794
280684
28061996
28061959
280593
280582
280557
28051997
28051969
280482
28031966
280279
28021974
28021972
280194
28011996
28011968
28011962
2772
27121974
27121967
271192
271191
27111976
271094
271089
27101996
270982
27081971
270781
2707
270676
270592
27051998
27031996
27021974
27021972
27021971
27021969
27021966
27021961
26121998
26121974
261182
26111995
261078
26101998
260994
26091973
260890
260881
260787
260680
26061971
26051997
260494
26041966
260393
260281
260276
26021973
26021964
260199
26012601
26012000
26011973
254xtpss
2524
251278
251189
25111972
25101996
25101973
25101964
250978
250893
250879
250875
250860
25081968
250773
250680
250677
250672
25051969
250474
250394
250373
250279
25021995
250194
246246
2444
2436
2416
241283
241278
241277
24121998
24121971
241193
24111972
24111967
24111961
241082
241072
24101995
24101974
24101972
240992
240978
24091998
24091972
240881
240878
24081973
24061999
24061972
240577
240492
240481
240480
24041964
240391
240382
240377
24031969
240291
24021998
240190
2400
23wesdxc
2375
23142314
231275
231269
23121971
231176
23111969
231096
231074
230972
23091973
230897
23081970
23071995
230669
23061972
230488
230374
23031967
23031966
230292
230271
23021969
23021962
230179
23011971
22882288
2267
22552255
2252
2230
2225
2224
2213
221276
221195ws
221195
22111970
221094
221080
221079
220973
22091997
22091972
220878
22081973
22081965
220770
22071970
22071969
220694
220682
220679
220675
220674
22061967
22061962
220593
220592
220489
220478
22041972
220379
220377
22032000
220295
220276
22021972
220174
22011969
21436587
214214
21121972
21121968
211193
211180
211089
211077
21101966
210979
210978
21081958
21071998
21071974
21051995
210496
210493
210479
210392
210390
21021969
210175
21012000
2024
201293
201291
201278
201276
201275
201185
20111970
20101974
200987
200985
20091960
20081975
20081972
200786
200774
20071996
20071970
200578
200572
20051998
20051963
20041972
200391
200287
200270
20021972
20021960
200188
200182
200178
20011963
20000
200
1Yyyyy
1Xxxxxx
1Silver
1shot2
1Rocks
1qasw23ed
1Panther
1Orange
1money
1Melissa
1Hello
1Ginger
1Fire
1Charlie
1Boomer
1Biteme
1Bitch
1Beavis
1asshole
1Andrea
1abc2
1993199
198900
197878
197346
195000
19221922
191278
191177
19111976
19111971
19111970
19111962
191081
19101968
19091996
19091995
190877
190692
190689
19061973
19061970
190582
19051998
190487
190477
19041998
19031974
19031972
19031971
19031966
19031962
19021972
190191
1880
1824
18121970
18121962
18111971
18101971
180979
180978
180974
18091995
18091973
180893
18081998
18081996
180791
180675
18061999
18061997
18061996
18061970
180480
180470
180394
180379
180374
18031972
18031970
18031960
180294
180289
180194
180187
180185
18011973
18011972
18011966
171293
171292
171284
171171
171091
171077
17101974
170881
170879
17081966
170775
17071969
170691
170684
170682
170576
17051997
170495
170479
17041968
17041964
170373
17031973
170275
170205
170195
170182
170170
17011973
17011965
16309
16121998
161182
161176
161172
161093
16101972
160991
16091998
16091996
160792
160790
1607
16061974
16051970
160480
160476
16041997
16031963
160292
160291
160281
16021971
160174
16011963
1574
154154
151270
151191
151174
151094
151079
15101971
15101963
15091999
15091975
150876
15081971
15081966
150794
15071998
15071960
15061972
150576
150573
150494
15041970
150383
15021997
150150
148888
1420
141269
141179
141178
141079
140980
140795
140780
140778
140682
14052000
14051999
140393
14032000
140295
140294
140277
14021968
14021960
140184
140170
14011998
14011970
13971397
1378
1357246
13467
13251325
1319
131177
131172
131131
13111970
13111969
131094
131092
131090
131077
131070
130896
130793
130792
130697
130693
130674
130670
13061968
13061963
130574
13051995
130493
13041960
13031971
130295
130284
130278
130194
130181
13012000
13011968
12qw
1298
1292
128mo
1287
1284
1276
1255
123sex
123kid
123654987
1236547890
1234as
1234a
12345zx
12345abcde
1234578
123456zx
1234567w
123456789aa
123456789101
1234567890zzz
12342000
12341
123400
123321qq
1232323
123123s
121966
12151215
121416
12131
121270
121267
121265
121258
12121972
12111958
121074
121071
120978
120975
12092000
12091963
120872
12081998
12081969
12081960
12071973
120675
12061997
120595
120594
120479
120468
120461
12042000
120372
120371
12031961
12021999
12021995
12021970
120192
1186
1176
1123581
112288
112176
112001
11199
111983
111294
111274
11121972
11121960
111193
111182
111156
111123
11111111111111111111
111081
11101972
110996
11092001
110895
11081973
110795
110792
110785
110771
110693
110685
110674
11061997
110596
110587
110572
11041965
11031999
110278
110270
11021970
110193
110190
110180
110173
11011996
11011973
11011966
1086
107107
106666
1060
1058
1043
1032
10231023
101986
101978
101296
101280
10121969
101196
101176
101175
10111966
101091
101066
101061
10102020
100976
100975
10091998
10091996
100891
100881
100791
10071996
10071966
10071965
10061972
100574
100567
10051997
100376
100374
10032000
10031961
100274
100273
10021996
100181
09121979
091189
091183
091182
09111996
091066
09101963
09090
090889
090879
090782
09071973
090692
090682
090677
09061998
090581
090491
090486
090484
09041999
090392
090389
09032000
09031975
090290
090280
090180
09011995
09011977
0887
0852
081278
08122000
08121972
08111994
081082
08101971
080989
080985
08091998
08091973
080882
080878
080780
080778
08061998
08061971
080582
080576
08051997
08051962
080486
080483
080379
080290
08021965
080189
080182
08011972
08011970
0788
074401
0724
071283
071190
071184
071177
07111965
071082
07101970
070989
07081998
070778
070770
07071996
07061968
07051996
07051969
070490
07041998
07041997
07041968
070387
070371
07031972
07021996
07021973
07021972
07021971
070193
070190
070179
07011965
0691
0628
0627
0625
0622
0615
061279
061277
061273
06121996
061192
06111995
06111974
061075
06101970
06091972
06091970
06081996
06081968
060793
06071998
060677
060586
060585
06052000
06051996
06051969
06051968
06051965
060487
06041964
06031970
060276
06021998
06021966
060190
060175
06011998
0599
0519
051288
051274
05121996
05121973
051180
05111994
05111971
051080
050990
050977
05091972
05082000
05081998
050780
050775
050592
050579
050578
05031964
050274
05021966
05011971
05011968
0427
0414
041290
041273
04121993
04121973
04121969
041186
04111973
041088
041078
040990
040984
040977
04091996
040886
040883
040882
04081971
040785
04071969
040688
040679
040577
04041971
040390
04031971
04031967
040296
040282
040273
04021995
04021972
04021966
040187
040185
04011970
0369
031274
03121974
031194
031174
03111996
031090
031083
03101964
030990
030980
03091969
03071971
030683
030669
03061971
030583
03052000
030480
03042007
030405
030391
030381
03031999
03031964
030288
030285
030284
03021996
030190
030186
03011968
0213
021276
02121962
02111970
021076
02101960
020987
020985
020981
02091962
020893
020875
020781
020696
020683
020678
020672
02061961
020369
02031998
02020202
020190
020185
02012009
02011998
02011963
01470147
01440144
011280
011191
011082
011081
01101996
01081988m
01081969
01081959
010791
010784
010781
01071973
01071969
010677
010594
010592
010572
01052000
01051972
01051961
010476
010474
010380
010376
01032008
01031967
01031962
010291
010282
010269
010193
007008
005500
0022
000222
0002
000013
000012
000009
????
Zzzzzz1
Zzzzz1
zzzzxxxx
zyltrc
Zxcvbnm1
zxcqweasd
zxc123zxc
zSfmpv
ZjDuC3
zhanna
zenit
Zealots
zcegth
zaq12w
zachar
yzerman1
yt1300
YR8WdxcQ
yourname
yonkers
yellow12
ybrjkftd
yasmi
Xxxxxxx1
xswzaq
xswqaz
xfqybr
xenon
xcalibur
wqMFuH
workhard
wordlife
woodford
womersle
wolfdog
WIZARD
winthrop
winnipeg
wildthing
wigwam
wicker
wheaties
wetass
westward
wesdxc
welshman
welkom01
wehttam
weegee
waynes
waverly
wapiti
wanton
waheguru
waffen
w2dlWw3v5P
vulgar
vtufgjkbc
vtkrbq
vortec
vorpal
vlasova
vlasov
vivienne
viper9
vinter
vintelok
vinograd
vfhbfyyf
vessel
veronique
ventrue
vbnmrf
vaz2108
vanish
valium
vagner
uvmRyseZ
upright
univer
unicor
underwor
ujkjdjkjvrf
uhfvjnf
uconn
tyty
tylerb
twisters
twinss
turbodog
TUCKER
tuck
tttttttttt
tsubasa
trythis
trying
trumpets
trujillo
TRUCKS
truck2
trevo
trench
TRAVIS
tragedy
tractors
toystory
toutou
tops
tool69
toobig
tone
tomkat
tomas1
toasted
toadie
tinner
tigerwoods
Tigers1
tiger12
tiger01
tianna
three11
thorns
theta
theresa1
thegirls
theghost
theclown
Thailand
tgwDvu
texas123
tetons
testuser
testing2
terry2
teremok
Tennis
tempest1
telstar
telefono
teengirl
tecktonik
teaparty
teaching
tbontb
tBiVbn
tarkin
tantrum
tandy
takedown
tailor
symmetry
sylvi
sweetpe
sweet123
suzuki1
susanb
summer0
sumitomo
sugaree
suckmycock
SUCKME
suckit69
sucess
subito
study
structur
streaker
straw
strats
strait
strain
str8edge
stout
stormy1
stoopid
stiles
Steve1
Stephen1
Stella
steeda
steaks
staten
stanky
spurrier
spring1
sprewell
sportster
spooker
spirou
spiked
spike123
spiegel
Spiderma
spices
speech
spawn666
Spanky
spanis
spaced
spaceboy
sosa
soriano
sonicx
solara
softbal
soccer5
soccer18
snowfall
sniper12
sneeze
snaiper
smoky
smitty1
Smith1
sm9934
sloneczko
skyhook
sirene
sioux
sintra
sintesi07
simba123
silverfox
sillyboy
sikici
Sierra
Sidney
sidewinder
sibelius
shutter
shushu
shoelace
shoebox
shitbag
shit123
shinto
shines
shin
sherzod
sheila1
shecky
shaun1
SHARON
sharingan
shar
shama
shallow
shakespe
shaina
shad0w
seventy7
serser
serkan
seemore
Seattle
seat
seashore
scum
scuderia
scraps
scout2
scouser
Scorpion
scoreland
scorelan
scoots
scooter7
scoot
scoops
schumach
schiller
schaefer
schaap
scandal
saxons
savina
Savage
satnam
satans
sasha1234
sasa123
sarenna
sarahm
sappho
santeria
sands
sanche
sanborn
sanandreas
sammie1
sam138989
salazar
saddie
sack
ruthann
RULEZ
rtyui
roxydog
roxann
rovnogod
rose12
rooroo
ronnie1
rollout
roger2
rockyboy
ROCKET
rocke
roadtrip
roadie
roaddog
ripken8
ripazha
rincewin
ridden
ricker
richi
rhett32
Rhbcnbyf
rfvxfnrf
rfgtkmrf
renwod
renner
remedy
redrum1
redlegs
reddawg
redbull1
red12
Rebecca1
realmadri
rbhgbx
rastas
rassvet
rare
rapala
rani
ramos
rambo123
radley
radial9
RACHEL
rabbitt
qwertyuiop1
qwerty69
qwerty33
qwert6
qwert1234
qwasqwas
quince
quiksilver
qazxsw1
qazsedcft
qaz123456
qawsedrftgyh
qawsedr
Q1w2e3r4t5
pypsik
putain
pussyboy
pushit
punheta
punched
psycholo
pron
programm
products
PRIVATE
printer1
prett
precios
pratt
powerpower
Power
porto
popstar
popkorn
poolman
polic
pokemon2
poiuytrew
pogiako
plonker
plmokn
pleaser
Please
plapla
plan
pixie1
pitbulls
pirate1
pinto1
pinche
pimpdad
pilot123
piknik
pigman
picasso1
phlegm
phitau
pflhjn
petty
peterb
perkman
percy1
pepper76
pepper01
penpen
pelusa
pelus
pelle
peejay
pedro123
pazzword
pavlusha
patty1
patt
patche
patagoni
pastas
passwrd
parrothe
papyrus
panama1
pampam
palom
painted
pacific1
osvaldo
oscarr
ORANGE
ontherocks
onering
omgkremidia
omega9
olive1
olav
ola123
Oksana
okok
offer
oddworld
OCTOBER
o236nQ
nurbol
nugget1
nudelamb
nqdGxz
novgorod
northwes
nokia6230
nokia3110
nobby
Nnnnn1
nitrogen
nirmal
ninonino
ninjaman
nilknarf
nikon1
nikkii
nikhil
nicosnn
nicklaus
nichol1
nicegirl
nexus1
next
newspaper
newshoes
newjersey
newhope
neuman
nessa
nephilim
neoneo
nemisis
NELSON
nella
necnec
nBU3cd
naynay
navigate
natwest
nathan12
nascar99
narkoman
napoleo
nanonano
nagasaki
n123456
n12345
mystere
mydog
mxAiGtg5
mutton
muscat
mumbai
multimed
multik
mudcat
mrsmith
mrjones
movement
movado
mouseman
mossad
Morgan1
moresex
mooooo
moonglow
mookey
monkfish
monkey23
monito
Monika
monica69
Monica
moneymon
moikka
moguls
mochaj
mmcm19
mkmkmk
mixing
mittens1
missy2
misskitty
missey
mishima
mishanya
minolta
minnette
minecraft123
minded
minami
millionaire
milligan
miller31
milkdud
mike24
mike00
mightymo
MIDNIGHT
metatron
metart
messy
mesquite
merton
merson
merlino
merida
melissa6
megumi
mean
meagain
mazahaka
mayor
maxmaxmax
max777
mavrik
maurice1
matthe1
matild
mason123
mascot
masami
martial
marryher
marquez
marques
Marley
MARLBORO
markhegarty
Marines
mariella
maria2
mare
mardi
marcu
marceau
manso
mandie
manda
mancow
mancini
mammal
malik1
malibu1
maisie
madelein
madagascar
macro
mackdad
macanudo
lying
lusting
lustig
lupine
lukasz
lucky69
lucifer1
loxlox
loverr
lovehurts
loveee
lovecock
love2011
lorene
looksee
longbeach
loner
lolpop
lollipo
lois
lodoss
lobsters
Lizard
littlejo
lisamari
linwood
linda123
limpdick
likemike
lift
liefde
license
Liberty1
libert
liberate
leviathan
letmein3
letmein0
lerxst
leppard
lenny1
legendary
lauryn
lasagna
lapper
lapin
lamp
lammas
lamers
lagers
ladydi
lactate
label
labamba
kurosawa
kucing
ktybyuhfl
ktrcec
kswiss
krasavica
kotkot
koteczek
korvin
korsar
konijn
konami
kolovrat
knotty
knigh
klapaucius
kisser
kisakisa
kipelov
kinney
kils123
killer99
kilian
kidding
kickass1
kevin12
kessler
kerry1
kentavr
kennyg
kellogg
kellen
kell
kcuf
katia
kata
kassidy
kasimir
kartoshka
karishma
karat
karandash
kalyani
kalima
kaleka
kakawka
kahn
junojuno
junkies
junglist
jumpman23
julieb
julian1
juiceman
juanma
Josephin
joselito
joker7
joker666
johnnyb
john99
joey1
joeman
joedog
jock
jochen
job314
jimmyjam
jimmyj
JIMMY
jigei743ks
jibXHQ
jgthfnjh
jetman
jetlag
jesusis
jessicas
jenny2
jelszo
Jearly
jblaze
jayjay1
javabean
jasonc
jason5
jason12
jasmine2
Jasmine1
jarule
january2
jalapeno
jail
jagged
iyaayas
ivanivan
itchy
isakov
Isabella
ironsink
ironside
ironman2
iraida
iowa
invalid
intheend
insure
insect
indies
important
impaler
imesh
ilovegirls
ilikeyou
ikkeikke
iKALcR
idlewild
icculus
iamthema
iamsexy
iamhorny
iamhere
huxley
hutch
husker1
hunter99
hunter69
hunted
hund
hummer1
hugger
huffman
huevos
housepen
housecat
hound1
hotti
hotshots
hotmove
hotfeet
hotcum
hotbody
hot4you
hookedup
honeymoon
hone
honcho
hollys
holliste
hogwash
hockey2
hockey19
hockey11
hobie
hjklhjkl
hippy
hilly
highfive
hickey
hgfedcba
hfrtnf
hernan
henriett
henri
hemp
hemmelig
hello9
HELLO
hedonist
haylee
have
hashem
harley2
hardass
happyy
habit
h00ters
guys
gunners1
guildwars
guido8
gshock
grundy
greenie
green6
green23
greater
grasshopper
grappler
graikos
graceful
govinda
gotoit
gossamer
goonie
goober12
gondolin
golf56
gods
godpasi
goddard
gobuffs2
goblues
goblue1
gnomik
gnocca
glock19
glencoe
gjmptw
giles
gigigigi
gifford
giants56
ghosty
ghost16
ghjgecr
ghjcnjqgfhjkm
ghbdfn
Ggggggg1
gfkmvf
Gfhjkm123
gfhjkbot
gfgekz
getaway
geolog
genius1
Genesis1
gemma1
geilesau
geddylee
geckos
gatita
Gary
garcia1
galloway
Gabriell
fulle
fuckwit
Fucker11
Fucker
fuck11
frolov
FROINLAVEN
frogger1
fritos
friedric
friars
freshman
fresher
frenchfr
freiburg
freedom5
freedom3
free123
frankfurt
foundati
foufou
fortis
Formula1
football12
flyrod
Florida1
fizzle
fittan
fishka
fish123
fisch
finster
finney
finance1
fifi
ficker
fhbirf
fghfgh
Ffffff1
fetish69
ferrari5
ferrari2
ferndale
feli
Fe126fd
FcAZmj
favorite3
fatrat
FATBOY
fatal
fantik
false
falcor
Falcon1
fakefake
fabrizi
f1f2f3
extras
exposed
exploiter
evgenia
everlong
estonia
eric123
eric12
enigma1
engines
emory
ellobo
eliana
elenberg
elemental
elbarto
eknock
ekaterina20
egbert
edgewood
edgard
eddies
eclipse9
Eclipse
earn381
E6Z8jh
e55e55
e3w2q1
dYnxyu
dvddvd
dupadupa
dunham
duncan21
DuN6sM
dump
DUKE
duhast
duffy1
Ducati
dtnfkm
dsdsds
drumss
drowning
drewman
dreday
Dreamer
dragonfire
dragon77
dragon25
drache
downing
dough
doroth
dorkus
doomdoom
doogle
dontae
donato
Donald
domino1
dome69
dolls
dolfin
doghot
doctor1
Doctor
Dkflbvbh
djkujuhfl
djdjdj
disorder
diskette
direktor
dink
dima1999
dima1992
dilligas
digge
dfhtymt
DeVLT4
devices
detlef
Design
desant
dementia
deltasig
deltachi
deli
deidre
defiance
dedhed
deathstar
deano
deagle
deadman1
deadline
dbyjuhfl
dblock
dayana
dayan
dawidek
david7
daveman
date
dashenka
dash
dartmout
darksoul
darkmanx
dark123
dapimp
dante123
danilov
dances
damir
daisys
daisy2
daisuke
daisie
cyrus1
cyril
cyfqgth
cyclops1
cycling
cutting
curly1
cuban
ctvtyjd
crystals
cryptic
crying
cruz
crutch
critic
crazed
crawfish
cracker1
cr250r
costume
copier
cooling
COOL
constance
congo
condoms
commish
collant
codycody
cockman
cobra2
Cobra1
cobber
closet
cleocleo
Claudia1
clarkson
clarets
clapton1
Claire
civic1
cindys
cindylou
cinderel
chyna
chung
chrisx
christal
chris23
chow
chippers
chilango
Chicken
chicano
chevy350
chevell
chester7
Chester1
cherise
cheat
charme
charles3
charis
chameleon
challenge
ch33s3
celula
celtic1
cellphone
celin
celery
catinhat
caterpillar
cassey
carter15
Carter
carlsberg
cardenas
capita
candycane
cance
canal
campeo
Cameron1
cameo
camaleon
calient
caliban
cacapipi
cabinboy
cabaret
c123456
buzzed
buttmunch
buterfly
burr
burley
burberry
bulle
bujhm
buick1
buddycat
bubble1
bubbie
brunel
browns99
brownie1
browncow
bromley
broccoli
britt1
brimston
brilliant
brigade
brenton
breezer
bran
bracelet
Boy4u2OwnNYC
bornfree
boredom
boon
boomtown
booga
booboo12
bonus
bonds25
bonded
bondage1
bnfkbz
bmw530
bmw316
blue2000
blue02
blotto
blimey
blah123
blackstar
blacksex
blackdic
blabl
bitem
Bitch1
bissjop
birthday3
birillo
bingbing
billybo
billgates
billgate
billard
bill99
bigstuff
biglove
bighouse
biggreen
biggins
biffbiff
bichon
bhutan
bhbyjxrf
beverage
betrayed
bethesda
bester
berty75
bernar
bergerac
benladen
benetton
benefits
benedikt
belova
bellsout
belladon
believer
beholder
beernuts
beer30
beautiful1
bear11
bats
batman7
bath
batch
bassie
baseball3
barrow
barnum
barbaros
bangalore
bandit12
Banana
baloo
balling
balla
baha
badnews
badfish
babcia
b00mer
AZUYwE
aziza
AZERTY
ayesha
avocado
avery1
aventura
avemaria
austin123
atletico
Atlantis
astaroth
asshead
asdflkjh
asdfgh123
asdcxz
ascona
ascend
artiller
artem1
arrest
armpit
armond
aristotl
aristo
aries1
ares
ardent
Arctic
aragorn1
approved
appels
apogee
apeman
anywhere
anvils
anthon1
antani
annushka
anna21
anna2010
anna2000
ankita
angeli
angel6
anfield1
andrew13
anai
an83546921an13
ampere
amonte
amoeba
amar
alpine1
alphaomega
alpha5
aloalo
all4u3
alicat
alfa147
Alexandra
alex69
alex00
alesya
alba
Alaska
alakazam
ak47
airmax
agents
agent1
agamemno
afric
aerostar
aeiouy
aegis
adxel187
adv12775
adolfo
ADIDAS
addiction
achille
ace1
abused
abhishek
ABCDEFG
abc123456789
abc
abaddon
aaaabbbb
aaa555
aaa12345
Aa123321
a801016
a1l2e3x4
9988
995511
987410
9711
963214785
949494
908070
8902792
888111
8669
808808
7u8i9o0p
78787
7873
7653ajl1
755dfx
742617000027
741147
7399
7337
7277
7224763
708090
707707
703751
700007
7000
6Xe8J2z4
697769
6820055
6677
666999666
6666667
654852
654789
616879
6031769
6012
600000
56565
5646
556699
546546546
54321a
526282
5260
5258
5116
4play
4Ng62t
4me2no
4989
4916
4809594Q
464811
4600
4580
454dfmcq
4511
4503
446655
444666
44448888
444333
4426
4421
42qwerty42
41d8cd98f00b
41614161
4011
392781
3773
3750
3721
36936
3690
362412
3600
355355
34567
345543
3412
339311
33593359
3334444
3327
32615948worms
3234
3233
3211
320320
31313
3124
311music
311279
310895
310874
31081970
31081969
31071966
31071962
310592
31051997
31051978
31051975
31051972
31051970
310395
310394
310390
31031963
31031960
31011998
31011971
305pwzlr
303303
301290
30121996
30121973
30121970
301192
301093
30101996
300995
300983
300979
300973
300892
300877
300675
300575
30051970
300478
30041976
30041961
300385
30031963
300196
300194
30011974
30011971
30011966
291293
291275
29121974
29121971
291184
290992
29091970
29091964
290886
290780
29071969
29071960
290677
29062000
29061967
29061963
290393
290374
29031970
290193
290182
29012901
2888
284655
28462846
2835493
28322832
281276
28121959
28111971
281081
281076
28101971
28101969
28101965
280995
280898
280877
28081964
28081960
280780
2807
280694
28061970
28061968
28051999
280480
280475
280393
280392
280382
28031967
28021968
280173
28011998
28011969
2712
271177
27111971
27101970
27101966
270994
270984
27091972
270882
27081996
270795
270780
270687
27061967
27051973
27041998
27041967
27041962
270378
270376
27031971
27031968
27031966
270270
27021998
27012000
27011997
27011969
267605
2639
26121973
26111998
261091
260981
260979
260972
26091997
26091971
26091966
26081973
26081971
26081968
260794
260792
260777
260776
26071999
26071997
26071971
260682
260674
26061997
260579
260578
260577
260575
260573
260495
260479
26041975
260379
26031996
260287
260273
26021999
260180
26011964
25452545
2522
251292
251281
251273
25121973
251191
251176
25111995
25111994
251082
251074
250991
250980
250976
25081964
250778
250774
25071999
25061972
25061963
250594
25051998
250490
250476
25042000
25041966
250392
25021962
250193
250173
25011970
250000
2498
2449
2427
2425
241272
241176
24111974
24111968
241092
241081
241080
24081970
240791
24071969
240671
24061996
240579
24051972
24041972
24041971
240397
24032000
240295
240194
24011974
23jordan
2378
236236
234432
2341
231271
23121972
23121970
23121960
231195
231194
231174
23111996
23111974
23102310
23101975
23101970
230979
23091998
23091968
23091966
230881
230796
230676
230675
230674
23061970
23061969
23052000
23051999
23051970
23051967
23051962
230471
23041967
230394
230372
230279
230272
23021967
23021961
230181
2278
2269
2243
222999
222666
22223333
22221111
221295
221293
221272
221221
221199
221194
221192
221166
22111996
22111971
22101975
22101965
22091971
220895
220882
220874
22071996
22061973
220591
22051964
220495
220480
220475
22041967
220392
220371
22031998
22021961
220177
22011963
2169
2148
2132
213141
2126
2115
211291
211277
21122012
21121996
21121975
211172
21111998
21111971
21111970
21111965
211094
211090
211078
21101969
210991
210877
210777
210696
210692
210672
210669
21061973
21061963
210594
210592
210576
210571
210378
21031997
21031969
210278
21021971
21011968
2028
2013
20111965
20111958
201095
201093
20101976
20101972
200979
200972
20092010
200893
200777
200694
20061965
20061962
20061961
200595
20051966
20051958
200477
200476
20041967
2004-10-
200381
200377
20031973
20031972
20031968
20031960
20021997
20021963
200192
200179
200175
20012000
1Xxxxx
1Winner
1w2w3w4w
1qaz3edc
1Pepper
1p2o3i
1j9e7f6f
1Golfer
1Ggggg
1Fffff
1Eeeee
1Ddddd
1Bulldog
1Bailey
1Ashley
1Arthur
19977991
199200
19899891
198611
198300
198215
197800
19733791
1958proman
195555
19391939
19371ayj
1927
19216801
191286
19121997
19121972
191188
191083
19091971
190887
190783
19071975
19071972
19071966
19071907
190685
19061969
190584
190483
190481
19041975
19041967
19041965
190384
190289
190279
1879
1820
181284
181281
181195
181184
18111962
181091
18102000
18101974
18101969
18081972
18081970
18071969
18051962
180477
180269
18021977
180193
180184
180177
18011999
18011970
179355
171276
171273
171177
171175
171174
17111997
17111971
170984
170976
17091997
17091969
170872
170871
17081999
170693
170596
170593
170476
170471
17041972
17041967
170395
170277
17021969
17021961
1666
1654321
16191619
161290
161192
161189
161178
161095
16101955
160977
16061969
160597
160594
160578
16051969
16051965
16041971
160381
160378
16031967
160278
16021972
16011959
159753z
15975300
159357456
15851
158272
1557
1521
1518
151279
15121998
151196
150995
150977
150897
150892
150675
15061998
15061969
150595
150583
15051998
15051996
15051971
15051965
150474
15041969
15041962
150381
150288
150281
150278
150196
150183
150180
15011998
15011997
15011964
1453145
1440
14231423
1417
14121969
141175
14112000
14111974
141078
14101966
140992
140763
14071996
14071973
14071971
140684
14061969
140591
140481
14041997
140374
14031970
14031961
14012000
1366
136136
1322
1320
131281
131277
13121962
131211
131174
131171
131091
131074
13101970
130980
130977
13091972
13091969
130877
13081975
130794
13071962
130696
130695
130675
13061969
130593
130472
130395
130263
13011964
1288
1285
1272
1263
1259
1242
1234qq
12345qq
12345ab
12345aa
123456ss
12345698
1234567v
1234567k
123452345
1234512
123321qweewq
12332100
123213
1232000
122976
122500
122436
122369
121994
121991
121986
121972
12171217
121296
121294
121293
121274
121262
121255
12123434
12122000
12121969
12121967
12121962
121173
12111965
12111211
121075
121070
120993
120973
12091966
120874
12081961
120792
120776
12071998
12071996
12071959
120695
120673
12061970
12051972
12051967
12041962
12041204
120373
120368
12031998
120291
120277
120274
12021968
12021967
120196
120190
120170
120161
12012000
12011967
12011966
12011965
1194
1184
1168
1149
113311
112311
112000
11121974
11121973
111199
111170
11111973
11111960
111094
11101973
110991
110975
110897
110876
110872
110869
11081963
110775
110770
11071974
110676
11051966
11051965
11051962
110475
110465
11041972
110387
110360
11031996
11021976
11021972
11021968
11021966
110196
110192
110179
11011974
11011971
1085
1073
1067
1059
1054
1029384756q
101270
101269
10121965
101067
100980
100979
10092000
10091968
100879
10082000
10081967
100779
10071960
100697
100696
10051966
10041004
10031967
10031003
10022000
10021998
100197
100175
100171
10011967
100101
0p9o8i
09870987
0986
0978
0919
0913
09121995
091188
091180
091179
09111974
090991
090977
090880
090872
090788
090780
090679
09061996
090585
090566
09051998
09051996
09051970
09051965
090488
090479
090472
09041971
09041967
090385
090381
09031974
09031971
090293
090283
090191
090186
090177
0819
0816
081287
08121970
08121969
081196
08111995
08111969
081081
080876
08081967
080774
08061995
0806
080580
080491
080485
080479
08041968
08041967
080385
080376
080371
080286
080275
08021999
08021996
080180
08011976
08011971
0716
0715
071279
071183
07111998
07111969
07101964
070979
07081970
070795
070790
070776
07071998
07071971
070689
070686
070684
07062000
070583
070582
07051973
070488
070480
070380
070283
070280
070186
07011971
0620
0619
061185
061183
06111996
061095
06101975
06101972
06101965
06091973
060889
060883
060875
06081972
06081967
060784
060695
060679
060678
060589
060587
060486
060484
060378
060292
060290
060281
060280
060278
060198
060188
06011969
0569
0528
051177
051176
051092
051090
051087
051070
05101965
050973
05091966
05081965
05071974
05071969
050694
050691
050677
05062000
05061974
05061971
05061968
05051974
05051973
05051972
050489
050482
050480
05042000
05031962
050289
050284
050280
050188
050184
050172
05011999
05011963
0486
04325956
041291
041289
04121971
041182
04111977
04111966
041096
04102000
040966
04091971
040893
040885
04071966
040685
040684
040682
040675
040574
04051965
040491
040481
040468
040383
04031973
04031961
04031959
04021971
0402
040189
040186
040179
040175
0383
0357
033028Pw
031293
031289
031195
031178
031177
03111977
031092
031074
03102000
03101997
030991
030988
030893
030890
030878
03081998
03081962
03071966
030684
030682
03061970
030595
030589
030572
030571
03051961
0305
030488
03041997
03041970
03041968
03041966
030371
030187
030178
03011973
0289
021292
021192
021178
02111973
021095
020992
020983
020979
020978
020977
020882
02081969
02081959
0208
020776
02071999
020596
020584
020579
020575
02051962
02041998
02041967
02031968
020295
02021997
02021961
020188
020180
020176
02011965
01telemike01
0147258369
0124
0117
011292
011190
011084
010993
010986
01091968
01091960
010894
010888
010877
01081996
01081971
010793
010782
01071972
01071967
01071966
010686
010676
01061963
01061962
01061960
010595
010578
010577
01051962
0105
010481
010470
010381
010378
010375
01031969
01031960
01022008
01021967
01021962
010164
001002
zydeco
zxcvbnmz
zippy123
ziggy123
ziff
zhukov
zamira
Yyyyyy1
yumiko
yujyd360
yoyo123
****you
york
yoland
yfltymrf
yesman
yelnats
yell
yeJnTB
yeayea
yankees0
yakumo
XxXxXxX
xxx111
xplorer
x1x2x3
wweraw
wouter
worksuck
wookie1
wooglin
woodbird
wolverines
Wolverin
WmeGrFux
witch1
winter00
winnie1
Winnie
winne
winery
windows9
willa
wilkins
wideglid
wicca
whoops
whiting
whitetai
whiteman
whipit
wharton
westsid
westin
werewere
were
weeman
weeded
webstar
wc4fun
way2go
Warrior
warior
warehouse
warbird
walte
waleed
waldemar
waitron
waikiki
wafer
Vvvvv1
vtufajy
voyager2
vorobey
volvov70
volvo240
volker
vito
vishal
virus1
virtuagirl
viper99
Viper1
vip123
villa1
viggen
Video1
vidadi1
vida
vialli
vgfun8
vfuyjkbz
Vfrcbv
vfnhjcrby
vfktymrfz
vfhnby
verysexy
very1
Verbatim
veracruz
vehicle
vbitymrf
vaz2110
vassar
vasili
varadero
vampyr
vakantie
uvDwgt
UTO29321
utFP5E
useruser
urlacher
upupa68
Unknown
ulugbek
ultimo
uganda
ufkfrnbrf
UfgynDmv
ubvyfpbz
U4SLPwrA
tyutyu
tweedy
tull
tuffguy
Tucker
trueno
trix
triniti
trillion
trevoga
treess
travels
trashcan
tramps
TOYOTA
tos8217
tortue
tooling
tommaso
tomjones
tombraid
togepi
toering
toenails
tkachenko
titova
tipsy
tincouch
tincan
timberla
timati
tiktonik
tigers12
tiger11
tiern
tidbit
tickets
ticketmaster
thunder9
thump
throttle
thomas19
thekiller
thebeatles
Testing1
terras
terps
terorist
termin
tentacle
tenore
tempo
temitope
teeny
technology
techno1
tdutif
tbbucs
taylorma
taxicab
tatertot
tarkus
tardis1
tarbaby
tarantino
tanne
tanisha
tango2
tammys
tamere
sybil
swell
sweater
swatteam
swamp
SuzjV8
suzi
suzanne1
susans
survive
superfre
sunsh1ne
sunil
summer04
sukram
SUCKIT
sucker1
stufff
studs
studioworks
stubbs
stronghold
straus
strata
stormie
stjohn
sticky1
stever
Steve
STELLA
stef
Stargate
stapler
STANLEY
stang1
staley
staci
stace
Sssss1
spots
sportin
spoiler
split
spiro
Spike
spicy
spender
spells
SPEEDY
spanner1
SPANKY
spaniard
spammer
spagetti
sp1der
sp00ky
sousou
Sophia
sonntag
sonnie
sonar
soccer123
soapy
snowwhit
snowshoe
SNIPER
Snickers
snake123
smoove
smoochie
smokey01
smokeit
smartie
slut543
slurp
slug
sloth
sloane
slickric
slicko
Slayer1
slack
skynyrd
skunks
skorpio
skippe
skins1
sketch
sk8board
sixsix6
sirens
siren
sinnet
simpso
SIMONE
silversi
shyster
shonuff
shkola
shirts
shinigam
shenlong
shazbot
shawshan
shape
shanty
shantel
shakal
shah
sexywife
sexysex
sexybitc
sexxy1
sexkitte
sexiest
sexfun
sexdrive
sex2000
seward
severus
sevendus
sesamo
servus
serenit
sereda
ser123
sequoia
sephan
senses
sensation
sender
selwyn
selma
selfish
securit
secretar
secret2
sebora64
sebastian1
sears
sdpass
scrap
scoubidou2
SCOOBY
schuyler
schulz
schott
schmitt
schmidt1
schlumpf
schach
scat
scan
saveliy
savag
saudan
saturne
satch
satan6
sasha1997
sasha12345
sasami
sardar
saphir
sandown
sandmann
sanan
samuri
samarkand
sam1
salzburg
sallys
salisbur
sacramento
sabbath1
s1lver
s1234567
ryjgjxrf
russians
rules1
rugged
ruffian
rubina
rostislav
rossella
roselyn
rosco1
ronni
RONALD
Rocks1
rockland
Robbie
robber
rjyatnf
rjvgm.nth
ritarita
rikimaru
rifle
richard7
rhtfnbd
rhenjq
rfpzdrf
rfkbybyf
rexx
rexdog
revere
retrieve
retina
rererere
repvtyrj
rent
remembe
rembrand
reinhard
registr
reform
redwood1
REDSOX
redskin1
redeemer
redding
redbud
redboy
red111
red007
reccos
rccola
raylene
rastafar
Raptor
rapido
ranger12
random123
randers
ramsay
Rammstein
ramiro
rainmake
Rainbow1
RAINBOW
RAIDER
raid
rahul
rachid
racefan
r2d2r2d2
r1chard
qwertyasd
qwerty23
Qwerty
qwert5
Qwert123
qwerasd
quigley
quatro
QR5Mx7
qqqqqqqqq
qqqqqq1
qq123456
QmPq39zR
qazxcvbnm
qaz1234
q1234
pwnage
pweepwee
pvJEGu
pussy7
pussy11
puschel
pure
punkrawk
pumpki
pugwash
psych
provista
protos
priora
primo1
presari
prado
ppppp1
power7
pouncer
poulet
potion
portillo
portable
porsches
pornography
pornman
poppys
pooder
pond
pon32029
poltava
polopolo09
polopol
policema
pokers
Pokemon
pleas
playstation2
pizzaboy
pizdets
pittman
pitbull1
pita
pistols
pistache
piramid
pipetka
piolin
pimpjuice
pigboy
pico
pickle1
phoneman
phoenix7
phishing
Philip
phatboy
pharoah
pfqxjyjr
peterc
petepete
perr
performance
perfection
peralta
peppermint
penthouse
pension
penis123
pendulum
peep
pearly
pauli
patman
password8
pascual
partyboy
parton
parovoz
parkview
parkave
parisien
parcells
paradiso
panties2
palantir
p123456
oxcart
Ownzyou
owner
other1
osca
orioles1
orange99
once
omgwtf
omalley
olympics
oleander
offline
oddball
octobe
oaxaca
o4iZdMXu
nutcase
nudge
noway1
now
novastar
novass
notyours
notorious
nostra
noreaga
nonrev
nivek
nintendo64
nintendo1
nifty
nicnic
nicerack
nhfdvfnjkju123
nfyrbcn
newton1
newmexic
newdelhi
newburgh
netcom
nena
nEMvXyHeqDd5OQxyXYZI
nemonemo
Nelson
neighbor
nedved
ncc170
nbvfnb
nautique
natas666
nata123
nastyman
Nascar1
nascar03
narayana
napolean
nannie
nallepuh
mystique
mydogs
muzzle
mustanggt
murad
mumumu
mumdad
mukesh
muffdiver
mudshark
mrspock
mrmagoo
MrBrown
mpetroff
mozart1
mott
motorolla
motdepas
mossberg
Moritz
moriarty
morgane
morgan12
moppel
moosejaw
moon123
mook
monterre
mont
money777
MONEY1
momentum
molly12
moldir
mohican
mmmmmmmmmm
Mm111qm
mjujuj
mixture
mitsu
Mitchell
missle
minouche
minor
minka
miniskir
millie1
millertime
millenia
milla
milion
mikimiki
mikeee
mike25
mike21
midtown
midgard
microwav
michaelb
methane
mester
merlin69
merkel
merete
mercutio
meoff
menudo
mellisa
melinda1
melchior
megans
meatmeat
mcgowan
mcdowell
maytag
maximili
max33484
maul
matveeva
matt12
matrix69
matrix13
matata
masters1
masterb
master77
massacre
maser
marysia
marvi
martusia
martin11
martie
marth
marla
markos
mariupol
Marion
margare
maradon
maps
mapper
mantas
manol
manning1
manna
manitoba
manilow
mama2010
mainer
magma
Maggie1
madone
Madison1
madhatte
maddmaxx
Maddie
maarten
lurker
lupus
lukeluke
luke1
luisa
LuEtDi
luckycharm
lucky8
ltcnhjth
LP2568cskt
lowboy
lovesick
loverbo
LOVELY
loveforever
love14
lostboy
losenord
lorenzo1
lone
london20
lololyo123
lol123456
lol123123
lokoloko
lockhart
local
lmao
llib
ljcneg
LJB4Dt7N
liverp00l
littlebo
lithium1
Linda
limit
limbo
likewhoa
lifeboat
liebe
lickme69
LICKME
lesnik
Leslie
lesbia
leopards
leonel
leonard1
lennart
legrand
leclair
leblanc
leann
leafs1
leachim
lazyacres
lawntrax
Laura
lasagne
lapdog
lame
lakeshow
laika
lady12
ladonna
lace
labelle
kurwamac
kudos
ktnj2010
krondor
kristopher
krishn
kringle
kr9z40sy
kotek1
kostyan
kononenko
kolya1
kline
klaudia1
Kkkkk1
Kitty1
KITTEN
kissy
kisa
kiril
kimble
kimberly1
killemal
khushi
kevink
keving
kerrigan
kerala
kenwood1
kenpo
kennys
keli_14
keeper1
kazumi
kayaks
kaulitz
katieh
Kathleen
karimov
karim
karen2
karen123
kardinal
kappa1
kameron
kalinin
kalamazo
kaktys
kairos
kairat
justinbiebe
justin11
jupiler
junkman
junior12
june27
june21
jumpjump
jugger
juanit
juanas
jTuac3MY
jrcfyjxrf
josh1
josefin
john69
john22
john01
joey123
joes
joeboo
jmh1978
jlbyjxrf
jknE9Y
Jimmy1
jimboo
jigga1
jewel1
jetblack
jesusislord
jesus3
jessy
jertoot
jejeje
jeff1234
jeff123
jeff1
jeans
jbird
jb007
jazzzz
javajava
jasper12
jasonn
jasond
jason22
jasmine5
jarman
janvier
jansport
jannie
janejane
janeiro
jakob
jakeman
jake1
Jake
jager
Jacob1
jackin
JACKIE
jack10
jabbar
j123456
izumrud
iyaoyas
itout
isotWe
isgay
isaeva
is_a_bot
iownyou
iopiop
ioioio
invent
intent
ingo
infernal
indoor
india1
incognit
include
importan
Immortal
imes
imajica
imagine1
iloveme2
iloveme1
igorigor
iforgot1
ibiza
hydra
hustler1
hunter123
hunnie
hubbahub
hovepark
hotsex69
hoschi
horses1
HORNY
hoping
honkey
honey123
honda250
homicide
homewood
homesick
homerjay
holliday
hodge
hockey21
hjvjxrf
hjcnjd
hjcnbckfd
hiroyuki
himitsu
hihihihi
hihi
hickman
hibiscus
hevonen
hertha
Henry
hemi426
hellyes
hello69
hello3
helix
heckler
heat7777
heartless
heads
hawaii1
haven
Harvey
harrydog
harryb
harris1
harri
harmonic
harley99
hariom
hardtail
hard1
happy100
Happy1
HAPPY
happier
Hannibal
hang10
handel
hamster1
hairpie
hahaha1
hagen
habib
gwbush1
gunther1
gunny
gulnur
guelph
gucci1
gtnhjd
grumble
grizz
gritty
grimmy
Griffin
grendel1
gregorio
greengreen
green69
Green
granP
granit
graffix
gracia
grace123
gr00vy
gottlieb
gostoso
gostosa
gordolee85
goomie
googie
goodgod
golions
goleafsg
goeagles
godislov
gococks
gmcz71
Glueck
glenn1
gkfytnf
gjytltkmybr
gjkbyrf
gjikbdctyf
gizmo69
ginsberg
gillie
gill
gilbert1
gilber
gigante
giantess
ghjuhtcc
ghjcnjrdfif
ghjcnjnf
ghjcnbvtyz
Ghbdtn
gggggggggg
gfhfdjp
geujdrf
gettysburg
getreal
gerrard8
geraldo
george3
george11
geolog323
GENERAL
gen0303
gembird
gellar
geemoney
gblfhfcbyf
gbjyth
gattone
GATORS
gatorman
garuda
gansta
Galina
galax
gaetan
fvcnthlfv
funkey
funfunfun
fullmetal
fucknuts
frosty1
FromV
fridolin
freedom9
free4me
fred22
Fred1
freaky1
francisca
franchis
Foxs14
found
fotograf
fortun
forsythe
forman
ford1
footsie
football2
fonseca
flyfishi
flintstone
flatus
flatland
flatbush
flashg
fj1200
fishie
fisher1
fische
finite
filth
fififi
fielding
fhifdby
fgdfgdfg
ffej
ferry
fatality
fantasy7
fantasma
fallenangel
fairfiel
faerie
facials
eyeballs
executive
exclusive
ewq321
evelin
evaeva
eudora
ettore
esteba
essayons
escada
ersatz
ericson
episode1
epic
enjoyit
endzone
enamorad
emily2
emily123
Elvis
elinor
elguapo
elgin
elendil
elbow
egroeg
edouard
eatshit1
easyride
easyeasy
dwell
dupa123
dummie
dumass
dukes
duke1
Dudley
dsadsa
drwho
druuna
drumnbass
DRIVER
Driver
drawde
drastic
drains
dragon9
dragon3
dozer1
downfall
dovajb
dorsai
dorota
doomer
dontcare
Donkey
domination
dominati
dominant
dollarbi
dolina
dogballs
dodson
dmb2010
dirkpitt
dion
dinky
dingos
dingding
dimochka
digit
dieg
diddy
diana123
dialer
diablo11
DIABLO
dfnheirf
Detroit
DerrickH
deniss
DENISE
demetria
dembel
deltic
deleon
degauss
deerpark
decipher
deanne
deadsexy
ddgirls
dctktyyfz
dbrown
david26
dave99
dave69
dave13
darrow
danone
dannon
danika
damocles
dalglish
dale88
Daisy1
daddy2
DADDY
cyecvevhbr
cyberia
cxcxcx
cutler
curitiba
cumsucker
cubbies1
cubalibr
crypt
cruella
crouton
cristy
crista
crist
crfnbyf
crf450
crevette
creole
crazyfrog
crazycat
Crazy1
crawdad
crabtree
crabcake
counters
counter1
corvet
corsa
corny
corky1
corkey
cordova
coorslight
containe
contacts
conor
concon
collins1
coleta
codyman
cnhfcnm
CMGANG1
CMC09
cloclo
clio
clint1
clarkken
claret
clara1
cjlove
cinco
chuckie1
Christop
chrisl
chris3
chops
chitarra
chino1
chich
chicago7
chicag
chibears
chianti
Chevy1
Chevelle
cheung
chesney
cher
chelsea8
cheez
charmaine
charmain
charlie8
charlie0
charlest
chapter
chapstic
chap
chancey
chamois
chadchad
cfif123
cerise
cello
cegthgegth
cecily
cdfoli
cde34rfv
cdavis
cbr929
cbr1000
cave
cavalo
catlin
Catch22
catalan
cat1
caseys
Casey
carrie1
carr
cardio
Cardinal
caraca
CAPTAIN
camille1
camaro67
calvin69
calliope
call911
Californ
cahek0980
cagney
Cadillac
caddie
cadbury
cables
c00li0
byabybnb
buttnut
buster22
bust
burt
burg
bureau
bunny2
bunky
bullshi
bulldog7
bulbul
buda
buck1
BUBBLES
bubba22
bruins1
brucewayne
browny
brodeur
breanne
breadman
bravos
brahma
br00klyn
bowhunter
bouchard
Boston1
bosses
bosox
borntorun
boriqua
booya
boonie
Boomer1
booman
bonoedge
BONNIE
bombshel
bomber1
Bollocks
bohemian
bogies
bodger
BOBBY
bobbbb
bluefire
Blue1
blowjo
blouse
blondin
blargh
blakey
blackhawks
blackburn
black22
bizarro
bitchboy
BITCH
bistro
birmingh
bingham
binbin
billbo
bilbao
bigwill
bigtop
bigstud
bigpappa
bigjay
bigchief
big
betsy1
bethie
bestia
bertha1
bernadet
berman
beograd
benson1
benjamin1
beirut
begonia
beetle1
beavis69
bear101
bear01
beachs
beach69
bcgfybz
batcave
baston
bastardo
bassplay
basso
basque
barcode
barbra
barbell
baranova
bankone
bankai
bananna
balbes
balalaika
bait
badge
badass1
bachman
babyhuey
babyboy1
baby01
b929ezzh
B7MgUk
b0n3
b0ll0cks
azazazaz
Azamat
avocat
Autumn
austin11
august31
AUGUST
augsburg
atombomb
athlete
at4gfTLw
Astrid
astra123
asseater
ass1
asian1
ashwin
ashford
asdfjkl1
ASDFGHJKL
asdf11
asd321
asd
arundel
artisan
arnster55
arne
armenian
armagedd
aristote
ariston
archives
archi
arcana
arbeit
ara123
aq12ws
april13
applebee
anyuta
anneanne
Anne
anna1989
anna1988
animator
animation
animate
anhnhoem
anguilla
andy12
andrew88
Anastasia
aminor
amanda11
alyona
alukard
alternat
alter
almira
allout
alliso
allblacks
allay
alibek
alfred1
alex95
alex1959
alenushka
aldrin
alaskan
Alan
alalal
alabala
aksarben
ak470000
ajnjuhfabz
airjordan
aircrew
Airbus
aiko
ahjkjd
agape
ag764ks
advokat
adam1234
acurarsx
acorn
access22
access123
abramov
abdula
abbaabba
aaronb
aaa777
aaa123a
AA1111aa
a54321
a3eilm2s2y
a32tv8ls
A123456a
a��
9noize9
9lives
9KYQ6FGe
987654321z
94RWPe
93Pn75
92702689
890098
8889
8848
878kckxy
86868686
867530
85928592
84268426
824655
7gorwell
7F8SrT
7ERtu3Ds
789632
789551
777777a
777771
775577
76767676
765765
7644
753951852
744744z
7018
7001
6jhwMqkU
682regkh
678910
66699
651960
64646464
63636363
6345789
6339cndh
62626262
6226
6060842
5t6y7u
579300
57575757
5681392
567rntvm
555123
5477
5432112345
5333
5321
5286
5268
5191
5003
4x7wjR
4sex
4mnVeh
4meonly
4GXrzEMq
4g3izhox
4fun
4911
4854
4616
4582
456838
4523
452073t
4400
4311111q
4258
4255
4231
4213
4212
4209
4152
405060
38383838
3742
37373737
3711
343343
3330
33233323
3321
3247562
3221
3201
316769
31121967
311093
311082
31101972
310877
31081976
310778
31071967
310582
310383
310374
31031967
31031964
310176
31012000
305305
301177
301172
30111973
30111962
301082
301079
30091964
30081967
300793
300692
300681
30061996
300594
300579
300577
30051973
30051965
300477
300470
30043004
30041964
30041963
300375
30031973
300191
300175
30011970
30011965
2wsx
29202920
29121995
29121965
291177
291081
29101996
290994
290978
29081969
290793
290782
29071999
290690
29061969
290579
29051974
290473
290471
29041970
29041967
29041961
290391
290371
29031962
290272
290179
290171
29011996
2901
281284
281279
281274
28121968
28121962
281178
281177
28111969
281079
28101997
28101994
28101966
28091999
28091971
28091969
280872
28081968
280695
280678
280576
28051960
280495
28041969
28041964
28041959
28031972
280295
280192
28011967
28011963
2770
276115
2728
2723
271280
271172
271169
27101998
27101997
27101969
27091958
270880
27081964
270775
27071956
270678
27051997
27051968
270492
270470
270391
270371
270370
270198
270191
270174
2695
2691
26842684
2668
2667
2665
2652
26429vadim
26351
2622
261280
261279
261276
261175
261174
26111996
261077
26101969
260996
260988
260976
260895
260874
260780
260693
26041997
26041967
260377
2602
260179
26011968
26011963
2581
255225
2539
2527
25222522
2521659
251295
25121963
251193
25112000
25111968
251075
251071
25101966
25101965
25101960
250995
25091997
25091968
25091967
250797
250793
250770
25071962
25061970
250578
250573
250478
250472
250461
25041970
25041967
25041963
250374
25032000
25031969
250295
250277
250275
2502557i
25021971
25021968
25021966
250169
2466
241293
24121972
241180
24111970
241076
241061
24101966
240980
240976
240876
24081996
24081969
24071960
240677
24061997
240581
240567
24051970
240476
240474
24041998
24031997
24031996
24021974
24021971
240180
24011967
24011960
24011959
2377
2363
23562356
2322
2321
231111
231094
231076
23101997
230878
230877
23081967
23071998
230694
230673
230593
230492
230490
230475
23041970
23041966
230385
23031962
230269
230261
23022000
230197
230195
2273
2265
2259
2242
22334
2220
2214
221291
22121972
22121965
221097
221093
221074
22101964
22101961
220995
220976
220975
22091965
22081974
22081972
22071968
220673
22061998
22061966
22061963
22051963
220496
220494
220482
220476
220474
220463
22041998
22041964
220384
220373
22031968
22031960
22021967
220196
2196dc
2145
2141
21232123
212121qaz
2119
211292
211281
211275
21121967
211171
21112000
211079
211074
211073
21101999
21101998
21101974
210976
21092000
21091967
21091966
21081972
21081961
210779
21071972
210677
21061997
21061971
210573
210570
21051971
21051967
210477
210474
210472
21041998
21041996
21041974
21041967
21041960
210375
210374
21021970
21021967
21021966
21021965
2021
20121974
20121968
20121962
201188
201172
201169
20111964
20101996
201000
20091970
200894
20081973
20081963
20072000
20071969
20071966
200678
200677
200593
200575
20052006
200496
200478
20041964
20041963
200396
200393
200374
20032000
20031966
200185
200183
1Tits
1Spider
1Slayer
1Scott
1Scooter
1q2s3c
1Please
1Mike
1Merlin
1Matt
1lovers
1Jessica
1Jack
1Hockey
1Fred
1Ferrari
1Eagle
1clutch
1Chevy
1Chelsea
1Ccccccc
1Butthea
1Braves
1big
1Bbbbb
1angel
19952009sa
199199
198912
19891
198811
198777
198700
1986irachka
19866891
1982198
197411
196
19171917
191193
191090
190983
19091967
19091963
19091961
190890
19081995
19071970
19071968
190684
19061971
19061967
19041970
19031999
19031970
190292
190283
19021968
19021960
190181
19011997
19011967
1877
1836
181270
18121965
18101962
180992
180975
180895
180891
180890
180862
18081971
18081808
180792
180777
18071996
18071972
180693
18061968
180593
180576
180575
18051999
180484
180474
18041963
180397
18031997
1803
180287
180275
18021997
18021968
180196
180173
18011998
17891789
177177
1726354
1724
1721
1719
1718
17121998
17121972
17121968
171173
171064
170994
170991
170978
170975
17091970
17091966
170892
17081997
17081964
17081962
170781
17071970
17071966
17042000
17041969
170391
170382
170381
170377
170370
17031999
17031971
17031967
17031964
17031957
170291
170193
17011972
17011966
1680
167943
16641664
164379
1620
16121969
161196
16111996
16111967
161079
16101997
16101961
160993
160969
160892
160878
16082000
16081971
160779
16071998
16071997
160691
160678
160675
160598
16052000
160493
160492
16031965
16021997
160178
15s9pu03
159789
1597530
1582
157953
15121963
15121958
151192
151171
151077
15101998
150993
150992
150974
15091965
150877
150874
15081997
15081965
150779
15071967
15071959
150678
15062000
150478
150472
150470
15041997
15031967
15021971
15021962
150192
1472583
1443
144144
1434
14251425
1423
141280
141278
141275
14111998
14111969
141074
14091962
140878
140874
14081969
14081965
140773
14072000
14071998
140676
14061997
14061970
14061406
140498
140477
140476
140459
14041962
14031971
14031964
140273
140272
14021999
14021971
14021963
14011971
14011969
1400
137946
13661366
135795
13579135
135135ab
13301330
13245678
131275
131178
13111995
131071
13101969
130996
13091964
130874
130873
13081997
13081995
13081966
13071997
13061977
13061974
130598
130580
13051975
13051963
13041974
13041968
130387
130376
130275
130255
13021972
130178
13011999
13011962
130000
12q12q
1296
1294
1251
123abcd
123ABC
123578951
12345Q
12345asdfg
1234599
123456Z
123456qwert
123456aaa
123456aA
123456798
123456789zx
123456789.
123456788
12345611
123321s
123321az
12321232
123211
122000
121987
121979
12181218
12121974
12121965
12111970
12111964
12111962
12108
12101996
120999
120974
12091969
12091967
120897
120896
120873
120870
120868
12081962
120798
120775
120774
12071997
12061972
12061969
12061961
120573
120568
12052000
12051998
12051964
120472
12041998
12041960
120369
12031965
12021963
12021961
120169
12011972
1185
1162
1133557799
11335577
11301130
112299
112234
111981
111976
111293
111273
11117
111111aA
111093
111074
111072
11101997
110993
110967
11091974
11091968
110875
110871
110868
11081960
110797
110772
110769
11071959
110696
110574
11051970
11051967
110477
110476
110468
110369
110363
110359
11031972
11031965
110281
11021967
11021962
110171
11012000
11011970
110101
1094
1092
109109
1083
1065
1056
1051
1049
10311031
10301030
1020315
101998
101380
10121964
101171
101170
10111965
101093
101064
101055
10101966
10101963
100996
100967
10091965
100897
100774
100770
10072000
10071962
100661
10061970
100595
100593
100582
100573
100566
10051960
100496
100474
100464
10041969
10041963
10041960
10031998
100299
10021969
0990
0915
091279
091275
091272
09111995
09111970
09101977
09101974
09101971
090982
090972
090971
09092000
09091997
090891
090883
09081970
09081966
09081962
090793
090786
090781
09071966
090680
09061970
0906
090582
090577
090576
09051967
09051964
09041973
09031973
090295
090294
090289
090286
090278
090190
09011998
09011971
09011970
0883
0880
0821
081279
081188
08111971
08111970
081088
081070
08101969
080987
080983
08091971
08091967
080871
08081997
080779
080777
080681
080678
08061972
08061966
080591
08051964
080490
080489
080472
08041969
080382
080374
080372
080284
080281
08021969
080187
080186
080175
080174
08011997
07931505
0791
0786
0777
0770
07111997
07111994
07111963
071081
071069
070981
070978
070887
070873
07081971
07081961
070792
070785
07071969
07071968
07070707
07061970
07061961
070593
070578
070577
070576
07051972
070465
07041999
07041967
07041960
070392
070391
0703
070293
0702
070187
070182
07011969
07011966
0664
0650
0629
061284
061280
061177
061084
061080
06101969
060986
06091967
06091961
060874
06081966
060788
060781
06071967
0607
060685
060670
06061964
060593
060583
060469
06041967
060395
060385
06031997
06031968
0603
060289
060279
060275
060273
06021972
060192
060187
060185
06011999
06011970
0580
0517
051277
051271
05121960
051191
051091
050980
050896
05081996
05081969
050792
050777
05071964
050674
050582
050574
050569
05051964
050488
05041965
050391
050386
050376
05031999
050277
050276
05021969
050194
050193
05011970
05011960
041272
04121995
04121967
041181
041180
04111968
041091
041081
040976
04091997
04091961
040887
040878
040866
040795
040778
040776
04071997
040696
040676
040581
040506
040475
04042000
04041962
040379
040291
040284
04021968
04011968
0329
031283
031277
03121995
031190
031182
03110311
031079
030987
030979
03091999
03091996
030884
03081999
030795
030768
03072000
030691
030677
030578
030560
03051964
03041967
0304
030378
03032003
03031998
03031969
03030303
030280
03022009
03022000
03021972
03021971
03021969
03021967
021281
021273
02121968
021195
021174
020991
020980
020971
02091998
020896
02081998
02081968
02081967
020796
020777
020692
020674
02061998
020493
020491
020480
020479
02041968
020395
020394
020390
020386
02031999
02021999
02020
020192
020184
020183
020182
02012000
02011969
02011968
0199
0156
0131
013013
012345678910
0115
0113
011195
011193
011184
01111973
01101969
01091969
010886
010880
010875
01082000
010776
010682
0106
010579
010570
010569
01051996
010473
01041969
01031963
010288
010286
01021966
010194
010162
010159
0072563
006900
0033
0023
0012
000005
00000007
00000001
0000000000d
zzxxccvv
zz6319
zverev
zues
zrjdktdf
zoulou
zoMu9Q
zodiak
zimmerma
Zidane
zhjckfdf
zero00
Zeppelin
zealand
zaq1234
zaq1
zapped
zanuda
zaharova
zagadka
yyz2112
yukon1
yousuck1
yourmom1
yomamma
yfdbufnjh
yfcnz1
yfcnz
yfcnfcmz
Yellow
yelena
yCWVrxXH
yankees7
yakyak
xxxxx1
xohzi3g4
xexeylhf
xcat
X5dxwp
x12345
wxyz
wright1
wpoolejr
worms
wormhole
worldwid
wooten
woodwind
wonka
wombat1
womack
wolves1
wizard12
Wizard1
withnail
within
winxclub
wilshire
willie12
WILLIAMS
william7
willi1
wildman1
wiktoria
wifey200
widespre
whitewolf
whitaker
whirling
whatthef
wewe
wendall
welding
webman
weasle
wayout
waylon
waterbed
waswas
Warrior1
Warcraft
warcraf
wank
walleye1
waderh
wabash
w1w2w3
volvos80
voluntee
vodka1
vladimi
vlad777
viperman
vinny1
vinbyLrJ
Vikings
Viking1
vika2011
vid2600
Victory
vhou812
vfvfktyf
vfvekbxrf
vfrcbvjdf
vfrcbvev
vfnehsv
vfifvfif
vfhufhbnrf
veterok
verna
vergesse
vaz2101
vasily
vanilla1
vangar
valves
valve
vallejo
valenci
upper
UP9X8RWw
unknown1
UNITED
unforgiv
undertake
ujujkm
ujnbrf
ujhijr
ufhhbgjnnth
uekmyfhf
typical
type
twizzler
twista
tweety1
tututu
turnb
turd
tura
tujhjdf
tubby
tuba
ttocs
ttam
tsv1860
trytry
truckman
trot
trivium
triumph1
triste
Tristan
tripoli
trew
trapped
transits
tranquil
traffic1
trader1
towson
toutoune
tourist
touche
toront
tornados
toratora
toplay
topcop
tony_t
tompkins
tommylee
tommyd
tomek1
tomcat1
tom1
tobia
toast1
tman
tkachuk
tiziana
titstits
titani
tire
tintable
tinkle
timberwolf
timberlake
tightend
tigger99
tigger11
tigerboy
tiger22
tiger200
tiffy
tick
Tiberius
THUMPER
thorthor
thomas11
thinner
thesnake
thesis
themoon
thehip
thebears
thd1shr
tgo4466
terps1
terces
tennis11
temp01
telecaster
TeFjPs
teach
tea4two
TAURUS
tatoo
tapper
tapout
tanya123
tangent
tane4ka
talonesi
tallulah
talisker
takayuki
tadmichaels
System
syrup
swollen
switzer
sweetpussy
swanny
swami
svetasveta
suzyq
suzieq
surfcity
surface
superted
supermax
Superma1
superjet
super5
sunghi
suit
suggest
suger
suerte
sudhakar
sucker69
Success1
stunna
stuffit
stuart1
stryke
strikes
Strider
stressed
strela
stoneman
stomatolog
stitches
stimpy1
stgeorge
stevo
Steven1
stevek
steve121
sterne
stephany
stellina
steamy
stason
stasia
Starwar1
starrr
starline
starik
starburs
Stalker
stacks
stack
stacey1
ssecca
sr20dett
squealer
spurs123
sprint1
sprin
spit
spiritus
spiri
spencer2
spam967888
sovereign
soundman
soreilly
sophia1
songohan
somers
sombra
soloyo
solomon1
soloma
solnyshko
solidus
socks1
soccer69
soboleva
soaring
snowmass
snowie
Snowball
snoppy
snookums
snippy
snapper1
smythe
smooches
smokey12
Smokey1
smokepot
smallfry
smacky
slutty3
SLIPKNOT
sliders
sleepy1
skylane
skyblues
Skippy
skelly
skate123
sixgun
sitges
sissyboy
simone1
simo
silvers
silver2
sillyme
signup
SIERRA
siberia
shweta
shred
shoulder
shorter
shortdog
shokolad
shiva1
shields
shelly1
shaq
shanda
shamanking
shalimar
shagme
shaft1
shadow3
shadow22
shaddy
shack1
sexsells
sexisgood
sevisgur
severine
settlers
settle
servo
Services
serve
sergey123
sergeeva
serega123
serdce
serbia
sentinal
senegal
Sending
segredo
seether
security1
secured
sebast
sdfghjkl
scrubs
scram
scouse
Scott
Scotland
SCORPION
scorpio7
Schalke
SCARFACE
scarfac
scare
sayonara
saviola
savage1
satelite
sasquatch
sasquatc
sashadog
sasha1988
sarahc
sanches
samvel
samso
sammycat
samesame
samedi
sameas
salty1
sailaway
sadies
sad123
sabers
s5r8ed67s
rutabega
russo
russ120
Ruslan
running1
runfast
runescape1
rummy
rulezz
ruffneck
rudiger
rubin
rrrrrrrrr
roundup
rounds
roulette
rosit
rosina
rosales
Rommel
rolsen
rolls
rollo
rolf
roflrofl
rodney1
rodgers
robertso
ROBERTA
robbin
rjrfrjkf
rjcnzy
riven
richardson
richard3
rhianna
rfhfrfnbwf
rfgecnfcerf
rey619
revenant
rev2000
reuters
reunion
residentevil
repytxbr
reptiles
renaud
remrem
relish
relayer
rehnrf
REGGIE
reef
redvette
REDSKINS
redrocke
rednecks
redhair
red911
reape
reanimator
realmadr
ravers
ravens1
raven69
raven3
Raven1
rattlesn
Rascal
rapeme
rape
ranman
ranger02
rando
rana
ramil
ralphs
rainrain
rainbow7
radical1
rachael1
r1234567
qwerty89
qwerty2010
Qwerty02
qwaszxqw
quiver
Qqqqqq1
Qqqqq1
qazxcdews
Qazwsx123
qazqwe
qazokm
q2w3e4r
Q1W2E3
putney
pussyca
pussy3
pussy21
pussy101
pursuit
purpose
punt0IT
punksnotdead
punjabi
puneet
pumpum
puhpuh
psw333333
proof
prong
project1
production
prober
prism
pretende
pressman
premiumcash
preciou
preciosa
prapor
Pppppp1
positiv
porkypig
poptarts
poppydog
poopee
ponytail
pondscum
pompon
polygon
politic
poligon
poker123
pointe
poetic
pmdmsctsk
pleomax
playstation3
Platinum
planet1
pippa1
pippa
pinkpant
pikach
piglett
pickel
picass
photosho
phoebus
phil413
phase
phanto
phantasy
peterman
perry1
perrito
pepper2
penelopa
pelmen
peggy1
peek
peanut12
Peaches
peace123
pavlin
pause
patrick7
path13
pastry
password21
password10
passwo
passw0rd1
Pass1234
pass10
partys
partyon
particle
partagas
Paris
parfilev
parazit
paquito
paperclip
pantss
panget
pander
palenque
paintball1
painful
padre
p1234567
P030710P$E4O
owen10
overton
osipov
orthodox
orgasmic
orchids
ooooooooo
Ooooo1
ONLINE
onemore
oneluv
omgwtfbbq
omg123
omega13
omaha
olsen
olli
oleg1995
okie
odinthor
odense
odelay
number20
nukem
note
noonie
None
nomar
nomames
nolan1
nokiaa
nokia6630
nokia5320
noisette
nofate
nofags
noddy
nissan350z
Nissan
nini
ninety
nimda
nikki123
nightime
night1
nigge
nicklas
NICK
nicetry
nibble
nfymrf
neworlea
newhome
newera
nestea
nescafe
neronero
nermin
nenit
nemrac
NEMESIS
negrito
needsome
necroman
NdsHnx4S
ncstate
nccpl25282
Nathan1
nathan0
NATHAN
natale
natala
nara
napol
napier
nanotech
namtab
nadia1
nadege
n8skfSwa
mystikal
myron
mynuts
mylady
mxyzptlk
mwss474
mutiny
mustard1
multiplelog
mulder1
muggins
muffy1
muffin12
mufc
mtwapa1a
msdn
mrlover
mrkitty
MOUNTAIN
motorcycle
motoman
mordred
morbius
moomoo1
moom4242
montgome
monte1
montagna
monsta
monopoli
mono
monkeys1
monkey66
mongrel
money111
monet1
monda
moll
moline
module
modest
Mobile
miyamoto
mithrand
misty2
misterio
mishel
minogue
minnie1
minimax
minhasenha
mingming
miner
mineonly
milwaukee
miller2
milky
milkshake
mile
mikes
mike44
mike26
miguelit
mignon
midas
mickeymo
Mickey1
michaell
mets69
merlin99
merl1n
merckx
mercenar
mensuck
melvins
melone
melena
mekong
megryan
megaman1
meeeee
meee
medvedeva
medics
mcgill
mcduff
mayflowe
max007
mattress
matia
matheus
mashenka
mashed
marykate
maryjoy
marwan
marusa
martin2
marry
married1
maroon5
marlin1
marlee
markov
mark01
mariska
mario64
MARINA
marilena
marica
margaret1
marcin1
marcelle
maral
maomao
mantle7
manstein
manni
manga1
mandys
mandragora
mandarinka
mancity1
mammy
mallard1
making
majick
maiyeuem
maimai
mahimahi
magistr
madison9
madison3
madam
macker
machado
macdonal
m1chael
M0b1l3
lyubov
lyrics
lynda
luxury
luthien
lumberjack
Ludwig
lucretia
lucky6
lucky12
lubbock
luap
lowe
lovey
loveone
loveman
lovebugs
love01
losfix16
lorna
lordsoth
lordik
loosee123
lool
longboar
lolnoob
lokiju
logica
logan123
lodge
locate
loca
lmfao
lloyds
lloyd1
llama1
liverpoolfc
liveoak
lisichka
lisabeth
lipper
lionsden
linus1
linksys
Lindsey
lindeman
limo
likesit
lighters
lifetec
lifeguar
Lieve27
lieben
licklick
libras
liana
lewie622
leverage
leto2010
leolion
length
legola
legioner
legalize
leftover
left4dead2
leduc
lebedev
laurab
latour
latics
lateralus
laster
larrybir
Larry
lardass
langston
landis
lala123
lakers12
laforge
ladybu
labels
l0swf9gX
kzsfj874
kwiettie
kurupt
kurtcobain
kurgan
kukuku
kubota
krayzie
komlos
kolesnik
koala1
knight12
klubnika
klinker
Kingdom
King
kimota
kilokilo
killer23
killer11
kikiriki
kierra
kickbutt
kfnju842
Kevin1
Kermit
kensai
kendall1
kekskek1
keiths
keithb
keith123
keen
kcaj
kbdthgekm
kazu
kats
katrine
kathrine
katekate
karting
karabas
kangoo
kamal
kaliningrad
k1ller
k1234567
junky
jungfrau
julius1
juggler
juggalo1
jtjtjt
jose98
joschi
jordan99
joop
jonnyboy
jonnyb
joiner
Johnson1
joey21
jocko
jmol01
jkl123
jjones
Jimandanne
jijiji
jgordon
jetblue
jesus2
jerrod
jerom
Jeremy1
jeremia
jens
jeepin
jeanjean
jaydog
jasong
jason25
JASMINE
jasmina
janbam
jamming
jamie123
Jamie
jami
jamesk
james3
jamal1
jake99
jacob2
jacked
jackas
jaba
j0nathan
ivanka
ivan2010
isabel1
irwin
ironmike
ironic
ironfist
irocz28
irock
irina1
irie
iop890
intoit
intersta
InstallSqlSt
insignia
inhere
infrared
Information
incoming
inbed
iloveyou123
ilovejesus
iloveboobies
illuminati
Iiiiiii1
igor123
igloo
iglesias
ifufkbyf
iecnhbr
idea
icepick
iamtheman
hydrant
HXxrVWCy
hussein
hurst
hunter22
hungwell
hummerh2
HUMMER
humbert
huligan
hornball
hoppers
Hooters1
hooligans
hoodoo
honky
honker
homer69
holsten
holman
hollister
holera
hohohoho
hobbes1
hj8Z6E
hillcres
hideout
hhhhhhhhhh
Hhhhh1
hfvbkm
heyjude
hexagon
heron
hendrick
hen3ry
hemligt
helpme2
helpful
helloall
hello22
heckfyxbr
heckfyf
hebert
headhunt
haus
harrow
Harrison
harmony1
harddriv
harami
Hansen
hangten
handsoff
hana
hammered
haloreach
halima
hairdo
guppie
gumshoe
gumper
gulf
guernsey
grundle
grim
grillo
grill
GREGORY
greer
greentre
greeneyes
grandorgue
grandma1
graci
graceland
grace17
gosling
GORDON
goose2
gooner1
goodgame
gooch
gold12
gogosox
godswill
godeep
gnorman
gnome
glock9mm
glock40
given
giuli
girly
ginseng
gillian1
Gilbert
gigant
giga
ghgh
gfhfcjkmrf
gfgf1234
gfgf
gfedcba
gfccgjhn
gevorg
gevaudan
getsum
gerrit
germa
geri
georgin
gcheckout
gbrfxe
gazza1
gazeta
gawker1
gauss
gatogato
gatlin
gary123
garfield1
gammas
gamma1
gamlet
gamess
gallon
fy.njxrf
fylh.irf
futuro
funboy
fumble
fugitive
fuckyouguys
fuckyoubitch
fuckyou12
fuckoff2
FUCKOFF
Fuckoff
fuckmyass
fucklife
fubu
fritzy
friend1
freeee
freedom4
freed
Freddie
Franklin
Francoi
fraise
foxwoods
fox123
forzima
forsure
forever21
ford22
forbidde
footboy
foodie
foodfood
fontana
foiegras
FLORIDA
flooring
flog
flippers
flicker
flea
fldjrfn
flblfc
flavour
flashbac
flap
fktdnbyf
fitte
fishlips
firstson
Fireman
firehose
firefly1
fire69
fire1
fiona1
finesse
find
fighting54
fifty50
fifa2008
fhnehxbr
fghbjhb
fetter
festina
ferrum
ferrell
ferraris
fermer
fenrir
felder
fedex
februar
fdhjhf
FBi11213
fatkid
fatback
farmer1
Fantasy1
fanny1
fancy1
family5
fallen1
fajita
fairy
fairlady
fair
fahbrf
facade
fabiano
F8YruXoJ
eyedoc
eybdthcbntn
eveli
eurocard
eugene1
estefan
esteem
espada
eshort
eruption
erotik
ern3sto
erich
Enterpri
Enter1
ensign
engine1
engaged
endure
encarta
empathy
emmanue
emilys
emerald1
elvis69
elmer251
ellison
elegant
electra1
election
eldridge
ekilpool
egyptian
educatio
edmundo
Eddie1
economics
eagles20
EAGLE1
EAGLE
duvall
dutton
durban
dunca
dumpling
dummys
dumbshit
dumbo
dumbdumb
duisburg
dududu
dubai
drums1
drumer
drogba
dredre
drawer
dragon64
downunde
downtime
dorset
doormat
doofer
doodad
doneit
donal
domi
DOCTOR
dochka
dmxdmx
dmh415
dkflbdjcnjr
djljgfl
divinity
diversio
disneyland
Disney
diplom
dionis
dinamite
dimon4ik
dimedrol
dima1994
diller
dignity
Digger
diablos
dgthtl
dfcz123
devon1
devilish
despair
DERRICK
denzel
denison
demolay
deliciou
delfi
delacruz
deflep27
deez
deeppurple
deep111
debbie69
Death1
deangelo
deandre
de1987ma
dddddddddd
dddddd1
dctvghbdtn
dctvghbdf
daybreak
davidw
davidr
david3
daulet
dasha1
daruma
dark666
darion
darin
darcy1
dannyb
danielle1
daniel01
dallas12
dallas11
daffyduc
dado
dabble
czar
cytujdbr
cybernet
cxzdsaewq
Cv141ab
cums
cumlover
cum123
crumpet
cruiser1
cronaldo
croco
crjhjcnm
cristopher
cribbage
creative1
Creative
crass
crashed
cracked
cptnz062
costco
cossack
cornel
cornball
corinth
cooney
cool11
conni
conley
condon
concac
conair
comrade
compress
completed
compaq3
coleman1
cokeisit
cocoa1
cobweb
cobra123
coachman
Co437at
co2000
cnhfyybr
Cmu9GgZH
cmoney
clinic
climbon
cliff1
clementi
clarisse
claims
cjytxrj
cjhjrf
cire
cious
chupa
chunli
chum
chubba
christian1
Christ
chorus
chorizo
choices
chloe123
chivalry
chinna
chinita
chihuahua
chiar
chet
CHESTER
cherri
chelsea0
Cheese
cheerleader
cheek
checked
charro
charmer
charlot
charle1
chariot
character
changepa
champio
chalmers
chalky
chaise
chacho
cessna17
cerulean
cerro
ceramic
CELTIC
ceisi123
cecili
Cdtnkfyf
cbrown
cbr600f4
Cb207sl
cazzo1
CATS
Catherine
cateye
catering
catbert
caseih
carrillo
carolyn1
carnegie
carlyle
carlit
Carla51
carin
caracol
caper
candlebo
candide
camshaft
camron
callista
calculator
calbears
calabria
cahill
CADILLAC
cadet
cachou
cabinets
cabible
bvgthbz
buzzman
Butthead
butterfly1
bushes
busdrive
burrows
bundas
bumerang
bulls123
bullpen
bugsbugs
bugged
bugeye
bugaboo
buffy16
buffaloe
buenos
buddy23
buckwild
bsheep75
bryce1
Brutus
brunswic
bruno12
brunner
bruder
broadband
BRITTANY
brianm
brian2
brentford
braves95
boutique
bottles
botswana
bossdog
bosco123
borisova
boriska
bootycal
booo
boognish
boog
boodle
booboo69
bonethugs
boneman
boludo
bologna1
bollix
bokbok
bogos
bodega
bobster
bobbym
bob2000
Bo243ns
bmw320i
bmw318i
bluetick
bluesea
bluedevils
blub
blowup
blown
bloembol
blitzen
Blazer
blasters
blade123
blackpool
blackone
blacker
blackdick
blac
bitche
birthday6
birthday10
billy2
billiam
bill2
bigwig
bigwave
bigtom
bigtime1
bigsur
BIGONE
bigjon
biggi
bigfan
bigdo
bigbro
bibble
beverl
Bettina
betabeta
berta
Berlit
Ber02
benidorm
bengals1
bellaboo
belgorod
belgario
behave
begemotik
beegee
beatles4
bearing
beardown
bearclaw
bearcat1
BEAR
beagles
bbbbbb1
bball23
batman11
bathtub
basspro
basile
bartolo
bartek1
barsoom
barrynov
barrera
barrakuda
barney12
barney11
barnaul
barbosa
barbecue
barbaris
bApeZm
banter
banshee1
baltazar
baller23
baksik
bakker
bajskorv
bailey2
Bailey1
bahram
Baggins
bagdad
badmojo
badbob
backward
bacardi1
BABYGIRL
baby69
babcock
b00bies
b00b00
azzurra
azonic
ayacdc
axelle
avocet
Avatar
avalon1
Avalon
available
automatic
aurinko
august25
august12
august11
audio1
Atlantic
Assword1
assembler
asilas
ashton1
asel
asdfrewq
asdf67nm
asdf4321
arun
artyom
arsenic
arsenal2
arschloc
arnie
armour
armadillo
Arlington
archmage
arcanum
arbiter
araceli
applied
apple13
appel
aolcom
ants
antoxa
antero
antalya
ant123
Annette
annann
anjela
aninha
anglia
angi
angelique
angel99
angel69
andy11
andreea
andrea11
anastasiy
analslut
amistad
amigo1
America1
amadeus1
altosax
altavista
alone1
almaz666
almas
allan123
aliya
alison1
ALEXIS
alexa1
alex23
alex02
alesia
alena2010
alekseev
aleksand
alberto1
alber
albator
alaska1
alanfahy
akitas
aircav
aileron
aidan
agricola
afhfjy
advisor
admin2
adjkadjk
adel
actress
acting
acorns
acmilan1
acme34
acdeehan
Ac2zXDtY
abundance
abroad
abcde1
abc125
abc123abc
abacabb
aamaax
aaa12
a3jTni
a1234b
a1234567890
a121212
9989
98798798
9811020
9595
944turbo
9379992q
926337
9009
8XUuoBE4
8VjzuS
8928190a
888555
8823
8686
8651
85852008
80637852730
7inches
7elephants
785612
779977
7778
7700
7669
76543210
7476
7467
7452tr
7418529630
709394
705499fh
6900
6869
68686868
678901
6768
667766
666420
6543
60606
5tgbnhy6
57392632
564564
5622
5612
5598
5577
5556
5551298
550722
5505
54775477
546546
5422
5411pimo
5400
531879fiz
5263
5262
5255
5200
51094didi
4iter
49ers1
4976
48774877
4808
4807
4712
46775575
4666
45auto
45685
456123a
455445
4546
4541
4520
4507
450000
4469
4434
443322
442200
4377
4294967296
425425
4233
4225
4126
4123
411411
4077mash
4034407
4013
4001
3techsrl
3f3fphT7oP
38gjgeuftd
369874125
3657549
3630000
3615
3578951
3578
34778
3388
337733
33693369
33334444
321cba
3215
3194
316497
31323132
311280
311278
31121997
311092
311078
31101969
310894
31082000
31081996
310594
310576
310381
310379
310373
31031971
310197
310183
310180
31011965
3100
3052
301073
301072
301070
30101968
30091969
300893
30081970
30081969
30081968
300775
30071995
300693
30063006
30061969
300574
300572
30052008
300392
30032002
30031968
300185
30012000
30011999
30011967
2gether
291276
29121996
291190
291187
291181
291173
291078
29101973
290975
29091999
29091997
29091960
290897
290896
290892
29081998
290794
290772
290695
290678
290674
29061962
290595
290578
29051963
29051959
290492
29042000
290394
290392
290381
29031998
29031964
290280
290195
290194
29011997
281268
28121997
28121969
281187
281169
28111967
281073
28101970
2809
280895
280875
28081971
28081970
280778
280773
28071960
280707
280692
280685
280673
28061961
28051968
28051967
28051966
280481
280464
280396
28031973
28031964
280294
280283
280274
28011999
28011966
2766
2715
271295
271279
271278
27121995
27121969
27121961
271170
27111998
271095
271091
27101973
27101967
270992
270980
270978
270895
270879
27081998
27081972
27081969
27081966
270776
270768
27072000
27071963
27071962
270677
27061970
270572
270475
27041966
270395
270379
270374
270362
270295
270280
27021965
270196
270195
270177
27011998
27011968
267ksyjf
26121997
26121966
261095
26101966
260978
260977
260894
260889
260879
26081967
26081962
260795
260774
26071965
260695
260673
26062000
26061960
2606
260574
260475
26041963
260395
260394
26031968
26031963
260293
26021969
26021966
260181
260175
26011969
2589
2587
258654
2570
2564
2562
2521
251293
251277
25121998
25121969
251173
25111974
25111966
251094
250996
250970
25081999
250794
250775
250771
25071971
25071969
25071964
25071960
25061969
25051967
25051959
250505
250496
250495
25041999
250375
25031967
25031962
25031956
250294
25022000
25021961
250196
250195
250172
25011968
25011965
25011962
25011961
250100
248ujnfk
2477
246890
246824
2465
2456
2453
2433
24111998
241094
24091970
24091968
24091960
240896
24081961
240794
240792
24071973
24071967
240692
240675
24061970
240570
240562
24051961
24041962
240380
24031999
24031998
240294
240275
240197
240179
240173
2359
232232
2313
231294
231273
231178
231177
23111998
23111995
23111958
231077
23101998
230976
230970
230896
230874
230783
230779
23071965
230671
230670
23061996
230596
230595
23051968
230396
230377
23031998
23031969
23031964
23031961
230278
23021965
23021964
230194
23011965
2272
2264
2257
2254
2217
2216
221264
22122212
22121968
22111958
221092
22101969
22101967
22092000
22091969
22091964
22091960
220896
220893
220868
220866
22082000
22081969
22081967
22071960
22061960
22051970
220479
220470
220374
22031969
22031962
220263
22021966
220183
22011956
220022
2187
2183rm
2176
216216
2151
2150
211276
211268
21121965
211174
211112
211082
211081
21101997
21101996
210996
210995
210980
210973
21091968
210881
210878
210876
210794
21071997
21061999
210593
21051969
21051968
21041968
21041966
21041963
210370
21032103
210294
210280
210277
210276
210273
21021956
21011997
21011969
21011966
2052
2031
2025
2014
201295
20121969
201201
201198
201191
20111963
201091
201080
201062
20101997
200994
200978
20091998
20081997
20081964
20081961
20071997
20071963
20071957
200673
20061970
20061967
20061960
200495
200376
20031961
20022003
20021968
20021964
20021962
20011966
20011961
1z1z1z
1qwertyuiop
1qaz@WSX
1qayxsw2
1q3e5t7u
1pussy
1Morgan
1Mickey
1Maggie
1Joshua
1Jjjjj
1grizzly
1Fucker
1Compute
1Chris
1chris
1Asshole
1Aaaaaa
1a2s3d4f5g6h
19955991
199423
199412
198919
198787
198600
198555
198519
197600
197430
197197
197100
19441944
1924
19181918
191291
191290
19121960
191189
191185
19111958
191091
19101969
19101965
19091970
190892
19081969
19081964
190789
190681
190676
19051961
190491
190480
19041969
190387
190381
190377
190374
19031965
19031959
190291
190286
190285
190277
190186
190180
19011964
19011959
1814
181293
18128
181277
181271
18121963
18111998
181093
18101966
18091997
18091968
180879
18082000
18081957
180794
180787
180778
18071997
18071963
180678
18061963
18061959
180595
180495
180481
18041969
180395
180393
180390
180375
18031971
180295
180274
18021998
18021969
18021965
180192
18011964
1723
171277
171182
17112000
171076
17101998
17101969
17101966
170992
170980
17091961
170873
17082000
17081998
17071994a
17071961
170695
170679
170674
17061969
17061966
17041971
170393
170284
17022000
17021970
17021968
17011957
16911691
166666
16473a
1640
1625
1623
1618
1614
161294
161271
16121968
161195
161170
16111968
161096
161092
161075
16101978
160995
160994
16091970
16091959
160893
160881
160877
160870
16081967
16081966
160794
160789
160775
[truncated: 8,129,119 more chars]
