# Supplementary material for: Attribute based honey encryption algorithm for securing big data: Hadoop distributed file system perspective
Source: PeerJ Comput Sci. 2020 Feb 17;6:e259. doi: 10.7717/peerj-cs.259 (PMC7924543; doi:10.7717/peerj-cs.259)
Supplement: Supplemental Information 1 [file peerj-cs-06-259-s001.zip › Hadoop_Java/src/HadoopConn/Main_Prog.java]

import java.math.BigInteger;
import java.util.HashMap;
import java.util.Random;
import java.util.Scanner;
import java.util.Iterator;
import java.util.Map;

public class Main_Prog {
	static boolean flag=true;
	static String filename="",dirname="",key="";
	static int chk=0,ch=0;
	static String userPass;
	static String message;
	static String exit;
	static int trueSeed, count = 0;;
	static boolean status = true;
	static Random rand = new Random();
	static Scanner sc = new Scanner(System.in);
	static String temp_key="", add_key="";
	static long key1, num;
	static boolean flag1=true;
	
	public static void main(String[] args) {
		Scanner chscanner = new Scanner(System.in);
		
		HashMap<String, Integer> passwordToSeeds = new HashMap<>();
		HashMap<Integer, String> seedsToMessages = new HashMap<>();
		HashMap<String, String> states = new HashMap<>(); 
		assignStates(states);
		do {
			ask(); 			
			trueSeed = rand.nextInt(27) + 1;
			honeyWordGenerator(passwordToSeeds,seedsToMessages,states,trueSeed,userPass,message);			
			int cipher = (passwordToSeeds.get(userPass)) ^ trueSeed;
			displayPassword(passwordToSeeds);
			crack(passwordToSeeds,seedsToMessages,cipher,trueSeed);
			askExit(passwordToSeeds,seedsToMessages);
		} while(status);
		

		while(flag)
		{
		 System.out.println("\n===============================================================\n 1.ENCRYPT a file \t 2.DECRYPT a file \t 3.Open a File\n 4.Delete a File \t 5.Exit Program\n===============================================================");
		 System.out.println("Enter Your Choice:\t");
		 	if(chscanner.hasNextInt())
			    ch=chscanner.nextInt();
		 switch(ch)
		  {
		    case 1:
		    	do {
		    	System.out.println("Enter Name of the File to be Encrypted(include path if outside):");				
				filename=chscanner.next();
				filename=filename.replaceAll("\\\\", "/");				
				chk=FunctionSet.check(filename);
				}while(chk!=1);
					
				do {
				System.out.println("Enter Name of Directory to store Encrypted file:");				
				dirname=chscanner.next();
				dirname=dirname.replaceAll("\\\\", "/");
				chk=FunctionSet.check(dirname);
				}while(chk!=2);
						
				while(flag1){
					System.out.println("Enter Attributes for Private Key :");
					temp_key = sc.nextLine();
					add_key = add_key + temp_key;
					key1 = convert_String_To_Number(add_key);
					num = key1;
					key = key + key1;
					while(num != 0)
			        {
			            num /= 10;
			            ++count;
			        }
					if(count > 5) flag1 = false;
					}
				
				key=FunctionSet.KeyGen(key);
				
		    	break;		
		    	
		    case 2: 
		    	do
				{
				System.out.println("Enter Name of the Encrypted File that is to be Decrypted(include path if outside):");				
				filename=chscanner.next();
				filename=filename.replaceAll("\\\\", "/");
				chk=FunctionSet.check(filename);
				}while(chk!=1);

				//Get Original Extension for Decryption
				System.out.println("Enter EXTENSION to which file is to be Decrypted(e.g txt,pdf,jpg,mp3,mp4,etc):");
				String extname = chscanner.next();
				extname=extname.substring(extname.lastIndexOf(".") + 1);	//if user provided a '.' with extension
			  
				do{
				System.out.println("Enter Name of Directory where Decrypted file will be Stored:");				
				dirname=chscanner.next();
				dirname=dirname.replaceAll("\\\\", "/");
				chk=FunctionSet.check(dirname);
				}while(chk!=2);
				
				String regex = "[0-9]+";		//Regular Expression for string to make sure key contains only numbers		
				do{
				System.out.println("Enter Your Encrypted Private Key of the file:");
				key=chscanner.next();
				if(key.length()<500||!(key.matches(regex)))
				System.out.println("\t\t--Encrypted-Key Size must be > 500 and Must only contain Numeric Values!");
				}while((key.length()<500)||!(key.matches(regex)));
				
				System.out.println("\nFile DECRYPTED Successfully as 'dec."+extname+",' Stored at "+"'"+dirname+"'");
	    		break;
		    	
		   	case 3:
		   		do{
		   		System.out.println("Enter Name of the File to be opened:");		
		   		filename=chscanner.next();
		   		filename=filename.replaceAll("\\\\", "/");
		   		chk=FunctionSet.check(filename);
		   		}while(chk!=1);
		    			
		   		FunctionSet.openfile(filename);		//Static Call
		   		break;
		    	
	   		case 4:
		   		System.out.println("Enter the name of the file you want to delete:");
		   		String fname=chscanner.next();
		   		fname=fname.replaceAll("\\\\", "/");
		   		System.out.println("Do you want to delete the "+fname+" file! \nEnter 1 to Confirm and 2 to Abort:");
				int opt=0;
				if(chscanner.hasNextInt())
					opt=chscanner.nextInt();
				FunctionSet.delencf(fname,opt);
				break;
		    		
	   		case 5:
		 		flag=false;
		  		System.out.println("Good Bye!");	
		   		chscanner.close();
		   		break;
		    			
			default:
	  			flag=false;
	  			System.out.println("No Such Option... Good Bye!");	
	   			chscanner.close();
		   	}	
		}	
	}
	
		public static void crack(HashMap<String, Integer> passwordToSeeds, HashMap<Integer, String> seedsToMessages, int cipher, int trueSeed) {
			System.out.print("Enter your password: ");
			String query = sc.nextLine();
			
			if(passwordToSeeds.containsKey(query)) {
				int keySeed = passwordToSeeds.get(query);
			
				int m = keySeed ^ cipher; 
			
				if (m != trueSeed) {
					System.out.println("INTRUDER HAS BEEN FOUND!");
				}		
				
				System.out.println(seedsToMessages.get(m));
				if (seedsToMessages.get(m) == message)
					System.out.println(filename);
				
			} else {
				System.out.println("Password not found");
			}
		}
		
		public static void displayPassword(HashMap<String, Integer> passwordToSeeds) {
			Iterator it =  passwordToSeeds.entrySet().iterator();
			
			System.out.print("[");
			while(it.hasNext()) {
				Map.Entry pair = (Map.Entry)it.next();
				System.out.print(pair.getKey() + ",");
			}
			System.out.println("]");
		}
		
		public static void honeyWordGenerator(HashMap<String, Integer> passwordToSeeds, HashMap<Integer, String> seedsToMessages,HashMap<String, String> states, int trueSeed,String userPass,String message) {
			passwordToSeeds.put(userPass, trueSeed); //true password
			seedsToMessages.put(trueSeed, message);
			
			passwordToSeeds.put(userPass + String.valueOf(trueSeed-1), trueSeed + 1); 
			seedsToMessages.put(trueSeed + 1, states.get("AL"));
			
			passwordToSeeds.put(userPass + String.valueOf(trueSeed-2) + "1", trueSeed + 2); 
			seedsToMessages.put(trueSeed + 2, states.get("CA"));
			
			passwordToSeeds.put(userPass.toLowerCase(), trueSeed + 3); 
			seedsToMessages.put(trueSeed + 3, states.get("FL"));
			
			passwordToSeeds.put(userPass.toLowerCase() + String.valueOf(trueSeed + 1) + "3", trueSeed + 4); 
			seedsToMessages.put(trueSeed + 4, states.get("TX"));
			
			passwordToSeeds.put(userPass.toUpperCase(), trueSeed + 5); 
			seedsToMessages.put(trueSeed + 5, states.get("TN"));
			
			passwordToSeeds.put(userPass.toUpperCase() + String.valueOf(trueSeed + 2) + "5", trueSeed + 6); 
			seedsToMessages.put(trueSeed + 6, states.get("WA"));
			
		}
		
		public static void ask() { 
			System.out.print("Please enter a password: ");
			userPass = sc .nextLine();
			System.out.print("Please enter a secret message to store (one word): ");
			message = sc.nextLine();	
			do {
			System.out.println("Enter Name of the File on which password needs to be set:");				
			filename=sc.nextLine();
			filename=filename.replaceAll("\\\\", "/");		//for windows dir scheme				
			chk=FunctionSet.check(filename);
			}while(chk!=1);
		}
		
		public static void askExit(HashMap<String, Integer> passwordToSeeds, HashMap<Integer, String> seedsToMessages) { 
			passwordToSeeds.clear(); 
			seedsToMessages.clear(); 
			System.out.print("\nWould you like to enter another inquiry (Y/N)?: ");
			exit = sc.nextLine();
			System.out.println();
			if(exit.toLowerCase().equals("n"))
				status = false;
			return;
		}

		public static void assignStates(HashMap<String, String> states) {
			states.put("AK", "Alaska");
			states.put("AL", "Alabama");
			states.put("AR", "Arkansas");
			states.put("AS", "American Samoa");
			states.put("AZ", "Arizona");
			states.put("CA", "California");
			states.put("CO", "Colorado");
			states.put("CT", "Connecticut");
			states.put("DC", "District of Columbia");
			states.put("DE", "Delaware");
			states.put("FL", "Florida");
			states.put("GA", "Georgia");
			states.put("GU", "Guam");
			states.put("HI", "Hawaii");
			states.put("IA", "Iowa");
			states.put("ID", "Idaho");
			states.put("IL", "Illinois");
			states.put("IN", "Indiana");
			states.put("KS", "Kansas");
			states.put("KY", "Kentucky");
			states.put("LA", "Louisiana");
			states.put("MA", "Massachusetts");
			states.put("MD", "Maryland");
			states.put("ME", "Maine");
			states.put("MI", "Michigan");
			states.put("MN", "Minnesota");
			states.put("MO", "Missouri");
			states.put("MP", "Northern Mariana Islands");
			states.put("MS", "Mississippi");
			states.put("MT", "Montana");
			states.put("NA", "National");
			states.put("NC", "North Carolina");
			states.put("ND", "North Dakota");
			states.put("NE", "Nebraska");
			states.put("NH", "New Hampshire");
			states.put("NJ", "New Jersey");
			states.put("NM", "New Mexico");
			states.put("NV", "Nevada");
			states.put("NY", "New York");
			states.put("OH", "Ohio");
			states.put("OK", "Oklahoma");
			states.put("OR", "Oregon");
			states.put("PA", "Pennsylvania");
			states.put("PR", "Puerto Rico");
			states.put("RI", "Rhode Island");
			states.put("SC", "South Carolina");
			states.put("SD", "South Dakota");
			states.put("TN", "Tennessee");
			states.put("TX", "Texas");
			states.put("UT", "Utah");
			states.put("VA", "Virginia");
			states.put("VI", "Virgin Islands");
			states.put("VT", "Vermont");
			states.put("WA", "Washington");
			states.put("WI", "Wisconsin");
			states.put("WV", "West Virginia");
			states.put("WY", "Wyoming");
		}
		
		public static long convert_String_To_Number(String numStr){
	         
	        char ch[] = numStr.toCharArray();
	        long sum = 0;
	        int zeroAscii = (int)'0';
	        for(char c:ch){
	            int tmpAscii = (int)c;
	            sum = (sum*10)+(tmpAscii-zeroAscii);
	        }
	        return sum;
	    }
}
