# Supplementary material for: Attribute based honey encryption algorithm for securing big data: Hadoop distributed file system perspective
Source: PeerJ Comput Sci. 2020 Feb 17;6:e259. doi: 10.7717/peerj-cs.259 (PMC7924543; doi:10.7717/peerj-cs.259)
Supplement: Supplemental Information 1 [file peerj-cs-06-259-s001.zip › Hadoop_Java/src/HadoopConn/script_dec.sh]

hadoop fs -rm /user/hduser/*
echo "Enter file name to be send to hadoop for encryption:"
read file_name
hadoop fs -put $file_name /user/hduser
echo "File stored in Hadoop... Encryption program starting......"
java -Xmx2048m StartEncryption $file_name
hadoop fs -put EncryptedFiles/encryptedFile /user/hduser
echo "File successfully encrypted and stored in hadoop"
