# Supplementary material for: Attribute based honey encryption algorithm for securing big data: Hadoop distributed file system perspective
Source: PeerJ Comput Sci. 2020 Feb 17;6:e259. doi: 10.7717/peerj-cs.259 (PMC7924543; doi:10.7717/peerj-cs.259)
Supplement: Supplemental Information 1 [file peerj-cs-06-259-s001.zip › Hadoop_Java/src/HadoopConn/EncryptData.java_bkp]

import java.io.File;
import java.io.FileInputStream;
import java.io.FileOutputStream;
import java.io.IOException;
import java.security.GeneralSecurityException;

import javax.crypto.BadPaddingException;
import javax.crypto.Cipher;
import javax.crypto.IllegalBlockSizeException;
import javax.crypto.spec.SecretKeySpec;

public class EncryptData {
	private Cipher cipher;
	
	public EncryptData(File originalFile, File encrypted, SecretKeySpec secretKey, String cipherAlgorithm) throws IOException, GeneralSecurityException{
		this.cipher = Cipher.getInstance(cipherAlgorithm);		
		encryptFile(getFileInBytes(originalFile), encrypted, secretKey);
	}
	
	public void encryptFile(byte[] input, File output, SecretKeySpec key) throws IOException, GeneralSecurityException {
		this.cipher.init(Cipher.ENCRYPT_MODE, key);
		writeToFile(output, this.cipher.doFinal(input));
    }
	
	private void writeToFile(File output, byte[] toWrite) throws IllegalBlockSizeException, BadPaddingException, IOException{
		output.getParentFile().mkdirs();
		FileOutputStream fos = new FileOutputStream(output);
		fos.write(toWrite);
		fos.flush();
		fos.close();
		//System.out.println("The file was successfully encrypted and stored in: " + output.getPath());
	}
	
	public byte[] getFileInBytes(File f) throws IOException{
		FileInputStream fis = new FileInputStream(f);
		byte[] fbytes = new byte[(int) f.length()];
		fis.read(fbytes);
		fis.close();
		return fbytes;
	}
}
