# Supplementary material for: Attribute based honey encryption algorithm for securing big data: Hadoop distributed file system perspective
Source: PeerJ Comput Sci. 2020 Feb 17;6:e259. doi: 10.7717/peerj-cs.259 (PMC7924543; doi:10.7717/peerj-cs.259)
Supplement: Supplemental Information 1 [file peerj-cs-06-259-s001.zip › Hadoop_Java/src/HadoopConn/ReadFromHadoop.java]

package HadoopConn;

import java.io.IOException;
import java.io.InputStream;
import java.net.URI;
import java.net.URISyntaxException;

import org.apache.hadoop.conf.Configuration;
import org.apache.hadoop.fs.FileSystem;
import org.apache.hadoop.fs.Path;

public class ReadFromHadoop {
	
	Configuration configuration;
	URI uri;
	FileSystem hdfs;
	InputStream inputStream;
	
	public ReadFromHadoop() throws URISyntaxException, IOException{	
	    configuration = new Configuration();
	    uri = new URI("hdfs://hadoopphd:9000/test.txt");
		hdfs = FileSystem.get(uri, configuration);
		inputStream = null;
	}
	
	public InputStream performReadOperation() throws IOException
	{
		try{
			   //5. Prepare the Path, i.e similar to File class in Java, Path represents file in HDFS
			   Path path = new Path(uri.toString());
			   //6. Open a Input Stream to read the data from HDFS
   		   	   inputStream = hdfs.open(path);
			   //7. Use the IOUtils to flush the data from the file to console
		}
		finally
		{
			
		}
		return inputStream;
	}

}
