# Supplementary material for: Attribute based honey encryption algorithm for securing big data: Hadoop distributed file system perspective
Source: PeerJ Comput Sci. 2020 Feb 17;6:e259. doi: 10.7717/peerj-cs.259 (PMC7924543; doi:10.7717/peerj-cs.259)
Supplement: Supplemental Information 1 [file peerj-cs-06-259-s001.zip › Hadoop_Java/src/HadoopConn/DecryptKey.java]

import java.io.File;
import java.io.FileInputStream;
import java.io.FileOutputStream;
import java.io.IOException;
import java.security.GeneralSecurityException;
import java.security.PrivateKey;

import javax.crypto.BadPaddingException;
import javax.crypto.Cipher;
import javax.crypto.IllegalBlockSizeException;

public class DecryptKey {
	private Cipher cipher;

	public DecryptKey(PrivateKey privateKey, File encryptedKeyReceived, File decreptedKeyFile, String algorithm) throws IOException, GeneralSecurityException {
		this.cipher = Cipher.getInstance(algorithm);
		decryptFile(getFileInBytes(encryptedKeyReceived), decreptedKeyFile, privateKey);
	}
	
	public void decryptFile(byte[] input, File output, PrivateKey key) throws IOException, GeneralSecurityException {
		this.cipher.init(Cipher.DECRYPT_MODE, key);
		writeToFile(output, this.cipher.doFinal(input));
    }
	
	private void writeToFile(File output, byte[] toWrite) throws IllegalBlockSizeException, BadPaddingException, IOException{
		output.getParentFile().mkdirs();
		FileOutputStream fos = new FileOutputStream(output);
		fos.write(toWrite);
		fos.flush();
		fos.close();
	}
	
	public byte[] getFileInBytes(File f) throws IOException{
		FileInputStream fis = new FileInputStream(f);
		byte[] fbytes = new byte[(int) f.length()];
		fis.read(fbytes);
		fis.close();
		return fbytes;
	}
}
