# Supplementary material for: Attribute based honey encryption algorithm for securing big data: Hadoop distributed file system perspective
Source: PeerJ Comput Sci. 2020 Feb 17;6:e259. doi: 10.7717/peerj-cs.259 (PMC7924543; doi:10.7717/peerj-cs.259)
Supplement: Supplemental Information 1 [file peerj-cs-06-259-s001.zip › Hadoop_Java/src/HadoopConn/new-Script_dec.sh]

attrb=""

attrb2=""

while :

do

	echo "***********Attribute Based + Honey Encryption***********"

	echo "1..........Encrypt a file"

	echo "2..........Decrypt a file"

	echo "3..........Quit"

	echo "Enter your choice:"

	read choice

	case $choice in

		1)

			echo "Enter file name to be send to hadoop for encryption:"

			read file_name

			hadoop fs -put -f $file_name /user/hduser

			echo "File stored in Hadoop... Encryption program starting......"

			echo "Enter Attributes for Private Key:"

			for var in 0 1 2 

			do

				read temp_attrb

				attrb=$attrb$temp_attrb

			done

			echo "Enter Password:"

        		read paswd

			echo "Encryption Program Starting"

			java -Xms2048m StartEncryption $file_name $paswd

			hadoop fs -put -f EncryptedFiles/encryptedFile /user/hduser

			echo "File successfully encrypted and stored in hadoop"

			;;

		2)

			echo "Enter Password:"

        		read passwd

			if [ "$passwd" == "$paswd" ]; then

				echo "Plese enter attributes:"

				for var in 0 1 2

        			do

                			read temp_attrb

                			attrb2=$attrb2$temp_attrb

        			done

				if [ "$attrb" == "$attrb2" ]; then

					java StartDecryption

				else

					echo "Wrong Attributes"

				fi

			else

  				echo "Wrong Password"

			fi

			;;

		3)	exit 0

			;;

		*) 	echo "Invalid Option"

			;;

	esac

done
