# Supplementary material for: Attribute based honey encryption algorithm for securing big data: Hadoop distributed file system perspective
Source: PeerJ Comput Sci. 2020 Feb 17;6:e259. doi: 10.7717/peerj-cs.259 (PMC7924543; doi:10.7717/peerj-cs.259)
Supplement: Supplemental Information 1 [file peerj-cs-06-259-s001.zip › Hadoop_Java/src/HadoopConn/script.sh]

attrb=""
attrb2=""
while :
do
	echo "***********Attribute Based + Honey Encryption***********"
	echo "1..........Encrypt a file"
	echo "2..........Decrypt a file"
	echo "3..........Quit"
	echo "Enter your choice:"
	read choice
	case $choice in
		1)
			echo "Enter file name to be send to hadoop for encryption:"
			read file_name
			hadoop fs -put -f $file_name /user/hduser
			echo "File stored in Hadoop... Encryption program starting......"
			echo "Enter Attributes for Private Key:"
			for var in 0 1 2 
			do
				read temp_attrb
				attrb=$attrb$temp_attrb
			done
			echo "Enter Password:"
        		read paswd
			echo "Encryption Program Starting"
			java -Xmx5096m StartEncryption $file_name $paswd
			hadoop fs -put -f EncryptedFiles/encryptedFile /user/hduser
			echo "File successfully encrypted and stored in hadoop"
			;;
		2)
			echo "Enter Password:"
        		read passwd
			if [ "$passwd" == "$paswd" ]; then
				echo "Plese enter attributes:"
				for var in 0 1 2
        			do
                			read temp_attrb
                			attrb2=$attrb2$temp_attrb
        			done
				if [ "$attrb" == "$attrb2" ]; then
					java -Xmx5096m StartDecryption
				else
					echo "Wrong Attributes"
				fi
			else
  				echo "Wrong Password"
			fi
			;;
		3)	exit 0
			;;
		*) 	echo "Invalid Option"
			;;
	esac
done
