# Supplementary material for: Attribute based honey encryption algorithm for securing big data: Hadoop distributed file system perspective
Source: PeerJ Comput Sci. 2020 Feb 17;6:e259. doi: 10.7717/peerj-cs.259 (PMC7924543; doi:10.7717/peerj-cs.259)
Supplement: Supplemental Information 1 [file peerj-cs-06-259-s001.zip › Hadoop_Java/src/HadoopConn/StartEncryption.java.bkp]

import java.io.File;
import java.io.IOException;
import java.nio.file.Files;
import java.security.GeneralSecurityException;
import java.security.KeyFactory;
import java.security.PrivateKey;
import java.security.PublicKey;
import java.security.spec.PKCS8EncodedKeySpec;
import java.security.spec.X509EncodedKeySpec;
import java.util.Scanner;

import javax.crypto.spec.SecretKeySpec;

public class StartEncryption {
	static String filename="";
	static int chk=0;
			
	public PrivateKey getPrivate(String filename, String algorithm) throws Exception {
		byte[] keyBytes = Files.readAllBytes(new File(filename).toPath());
		PKCS8EncodedKeySpec spec = new PKCS8EncodedKeySpec(keyBytes);
		KeyFactory kf = KeyFactory.getInstance(algorithm);
		return kf.generatePrivate(spec);
	}

	public PublicKey getPublic(String filename, String algorithm) throws Exception {
		byte[] keyBytes = Files.readAllBytes(new File(filename).toPath());
		X509EncodedKeySpec spec = new X509EncodedKeySpec(keyBytes);
		KeyFactory kf = KeyFactory.getInstance(algorithm);
		return kf.generatePublic(spec);
	}
	
	public SecretKeySpec getSecretKey(String filename, String algorithm) throws IOException{
		byte[] keyBytes = Files.readAllBytes(new File(filename).toPath());
		return new SecretKeySpec(keyBytes, algorithm);
	}
	
	public static void main(String[] args) throws IOException, GeneralSecurityException, Exception{
		StartEncryption startEnc = new StartEncryption();
		Scanner chscanner = new Scanner(System.in);
		
		File originalKeyFile = new File("OneKey/secretKey");
		File encryptedKeyFile = new File("EncryptedFiles/encryptedSecretKey");
		new EncryptKey(startEnc.getPublic("KeyPair/publicKey_Bob", "RSA"), originalKeyFile, encryptedKeyFile, "RSA");
		
		File encryptedFile = new File("EncryptedFiles/encryptedFile");
				
		do {
	    	System.out.println("Enter Name of the File to be Encrypted(include path if outside):");				
			filename=chscanner.next();
			filename=filename.replaceAll("\\\\", "/");				
			chk=check(filename);
			}while(chk!=1);
		
		File originalFile = new File(filename);
		
		//start time
        long start = System.currentTimeMillis();
        
        new EncryptData(originalFile, encryptedFile, startEnc.getSecretKey("OneKey/secretKey", "AES"), "AES");
        
        // ending time
        long end = System.currentTimeMillis();
        System.out.println("Algo takes" + (end - start) + "milli second");
        chscanner.close();
    }
	public static int check(String filename)
	{	
		int flag=0;	 
	    File filechk = new File(filename);
	        if(filechk.isFile())
	        	flag=1;
			else if(filechk.isDirectory())
			    flag=2;
		if(flag!=1&&flag!=2)
			System.out.println("'"+filename+"'"+" is not a Valid FILE/DIRECTORY!");
	 return flag;
		
	}
}
