# Supplementary material for: Attribute based honey encryption algorithm for securing big data: Hadoop distributed file system perspective
Source: PeerJ Comput Sci. 2020 Feb 17;6:e259. doi: 10.7717/peerj-cs.259 (PMC7924543; doi:10.7717/peerj-cs.259)
Supplement: Supplemental Information 1 [file peerj-cs-06-259-s001.zip › Hadoop_Java/src/HadoopConn/StartDecryption.java]

import java.io.File;
import java.io.IOException;
import java.nio.file.Files;
import java.security.GeneralSecurityException;
import java.security.KeyFactory;
import java.security.PrivateKey;
import java.security.PublicKey;
import java.security.spec.PKCS8EncodedKeySpec;
import java.security.spec.X509EncodedKeySpec;

import javax.crypto.spec.SecretKeySpec;

public class StartDecryption {
	
	public PrivateKey getPrivate(String filename, String algorithm) throws Exception {
		byte[] keyBytes = Files.readAllBytes(new File(filename).toPath());
		PKCS8EncodedKeySpec spec = new PKCS8EncodedKeySpec(keyBytes);
		KeyFactory kf = KeyFactory.getInstance(algorithm);
		return kf.generatePrivate(spec);
	}

	public PublicKey getPublic(String filename, String algorithm) throws Exception {
		byte[] keyBytes = Files.readAllBytes(new File(filename).toPath());
		X509EncodedKeySpec spec = new X509EncodedKeySpec(keyBytes);
		KeyFactory kf = KeyFactory.getInstance(algorithm);
		return kf.generatePublic(spec);
	}
	
	public SecretKeySpec getSecretKey(String filename, String algorithm) throws IOException{
		byte[] keyBytes = Files.readAllBytes(new File(filename).toPath());
		return new SecretKeySpec(keyBytes, algorithm);
	}
	
	public static void main(String[] args) throws IOException, GeneralSecurityException, Exception{
		StartDecryption startEnc = new StartDecryption();
		
		File encryptedKeyReceived = new File("EncryptedFiles/encryptedSecretKey");
		File decreptedKeyFile = new File("DecryptedFiles/SecretKey");
		new DecryptKey(startEnc.getPrivate("KeyPair/privateKey_Bob", "RSA"), encryptedKeyReceived, decreptedKeyFile, "RSA");
		
		File encryptedFileReceived = new File("EncryptedFiles/encryptedFile");
		File decryptedFile = new File("DecryptedFiles/decryptedFile");
		//start time
        long start = System.currentTimeMillis();
        
        new DecryptData(encryptedFileReceived, decryptedFile, startEnc.getSecretKey("DecryptedFiles/SecretKey", "AES"), "AES");
        
        // ending time
        long end = System.currentTimeMillis();
        System.out.println("Algo takes" + (end - start) + "milli seconds");
        
	}
}
