# Supplementary material for: Attribute based honey encryption algorithm for securing big data: Hadoop distributed file system perspective
Source: PeerJ Comput Sci. 2020 Feb 17;6:e259. doi: 10.7717/peerj-cs.259 (PMC7924543; doi:10.7717/peerj-cs.259)
Supplement: Supplemental Information 1 [file peerj-cs-06-259-s001.zip › Hadoop_Java/src/HadoopConn/GUIText.java]

package HadoopConn;

public class GUIText{

    public static void main(String[] args){
	try{
	    View v = new View(600,600);
	}
	catch(Exception e){
	    System.out.println("Error initializing system... exit(0)");
	    System.exit(0);
	}
    }

}
